# Supplementary material for: Autoimmune PaneLs as PrEdictors of Toxicity in Patients TReated with Immune Checkpoint InhibiTors (ALERT)
Source: J Exp Clin Cancer Res. 2023 Oct 21;42:276. doi: 10.1186/s13046-023-02851-6 (PMC10589949; doi:10.1186/s13046-023-02851-6)
Supplement: Supplementary file 6 — Additional file 6: Supplementary Table 6. AutoAb distrubution by specific types of irAEs. [file 13046_2023_2851_MOESM6_ESM.xlsx]

## Sheet: Diarrhea
Supplementary table 6: AutoAb Distribution by Diarrhea/Colitis Status
There were seven patients with diarrhea or colitis listed as one of their AEs. The distribution of each measure are compared by AE status. Both the unadjusted and adjusted p-values are reported
Measure	Diarrhea/Colitis Median	No Diarrhea/Colitis Median	Unadjusted P-Value	Adjusted P-Value
IgM_SP_D	423.5	483.5	0.943541	0.999044
IgM_Bovin_Histone_H4_and_H2A	385	417	0.679521	0.998139
IgM_Human_core_histones	213.5	179	0.42219	0.998139
IgM_Human_IgG	224	118.5	0.080653	0.933271
IgM_HCEC_cytop	228.5	296.5	0.516219	0.998139
IgM_MDA5	23.5	51	0.321436	0.989622
IgM_Gliadin	281	509	0.398706	0.995567
IgM_tTG_E_coli	25	24	0.758907	0.998139
IgM_Myosin_Bind_Protein_C	111.5	176.5	0.504841	0.998139
IgM_Tropoelastin	380.5	813.5	0.321455	0.989622
IgM_Insulin	12.5	19	0.854824	0.998139
IgM_Tropomyosin	396.5	513.5	0.896696	0.998894
IgM_Myosin_M1636	6	9	0.32999	0.989622
IgM_Jo_1	150.5	85	0.372837	0.995567
IgM_Ribo_P1	201	230.5	0.786021	0.998139
IgM_MPO	343.5	386	0.934151	0.998894
IgM_Scl_70_Full	144	191	0.587156	0.998139
IgM_Scl_70_trunc	138.5	237.5	0.482494	0.998139
IgM_SPLUNC2	68	78.5	0.398685	0.995567
IgM_Sm_Antigens	123	176.5	0.620075	0.998139
IgM_Histone_H3_1_136_aa	190	241	0.86875	0.998139
IgM_mouse_IgM	2956	3043	0.971753	1
IgM_Beta_galactosidase_2B	236.5	264	0.786025	0.998139
IgM_DNA_Topoisomerase_I_Scl_70_non_recombinant_bovine	78	94	0.555066	0.998139
IgM_Sm_non_recombinant_bovine	383.5	436	0.486183	0.998139
IgM_OGDC_E2	53.5	111.5	0.705641	0.998139
IgM_mouse_fgl2	56	66.5	0.906038	0.998894
IgM_HSP_70	83	149	0.804234	0.998139
IgM_HSP_60	162	110	0.62843	0.998139
IgM_Collagen_III_C4407	55	68.5	0.952937	0.999198
IgM_Heparin	9	7.5	0.547085	0.998139
IgM_Ebna_peptide	-2.5	0.5	0.131928	0.989622
IgM_Fib_I_S	207	132.5	0.696897	0.998139
IgM_PL_12	338.5	435	0.896697	0.998894
IgM_La_SS_B_Recombinant_human_diarect	117.5	162.5	0.628431	0.998139
IgM_Ku_p70_p80	34	52.5	0.981165	1
IgM_empty	-1	-0.5	0.195374	0.989622
IgM_Human_H1_Chromatin	168.5	246	0.696897	0.998139
IgM_Human_LGALS3_Galectin_3	-1.5	-0.5	0.12358	0.989622
IgM_Human_IgA	231.5	158.5	0.467891	0.998139
IgM_kidney_endothelial_cell_lysate	402	404.5	0.767929	0.998139
IgM_MYH6	330.5	293.5	0.587164	0.998139
IgM_Ro_SS_A_60kD_recombinant	33	56.5	0.758921	0.998139
IgM_Sp100	117.5	163.5	0.710037	0.998139
IgM_B2AR	28	75	0.0903012	0.987493
IgM_AT1	29.5	21.5	0.395353	0.995567
IgM_ICAM_1	8	8.5	0.850161	0.998139
IgM_HSP_27	93.5	217	0.439451	0.998139
IgM_Actin_Bovine	15.5	18	0.827127	0.998139
IgM_Actin_Rabbit	17.5	16	0.781456	0.998139
IgM_Aggrecan_recombinant	3	4.5	0.754347	0.998139
IgM_PBS	0.5	3.5	0.206376	0.989622
IgM_Thyrogobulin	55.5	60	0.767912	0.998139
IgM_BPI	86.5	59.5	0.658026	0.998139
IgM_SCGB1A1	106.5	164	0.497334	0.998139
IgM_Bovin_Histone_subclass_F1	443	563	0.723265	0.998139
IgM_Histone_H2B	317.5	676	0.327247	0.989622
IgM_human_IgG_F_ab_2	83.5	98	0.48249	0.998139
IgM_HCEC_memb	198	165	0.583098	0.998139
IgM_Glycyl_tRNA_Synthetase_EJ	82	62	0.624232	0.998139
IgM_Nup62	61	65.5	0.836351	0.998139
IgM_LCI	49	80.5	0.688184	0.998139
IgM_alphaB_crystallin	259	472	0.267206	0.989622
IgM_Beta_2_Glyc_recombinant_human	68	124.5	0.123474	0.989622
IgM_Ox_LDL	51	62	0.854831	0.998139
IgM_Proteoglycan	11.5	19.5	0.141659	0.989622
IgM_LG3	166	216.5	0.723264	0.998139
IgM_Ribo_P2	16	15	0.90603	0.998894
IgM_SmD2	30	32	0.804219	0.998139
IgM_PR3	30.5	21.5	0.591184	0.998139
IgM_snRNP_C	361	348.5	0.854836	0.998139
IgM_snRNP_68_B_B	1166.5	1155	0.9154	0.998894
IgM_Mucarinic_Rceptor_3	83.5	95.5	0.924769	0.998894
IgM_Bovine_Histone_H3	1524.5	1533	0.732129	0.998139
IgM_Histone_H2A_H2B_dimers	265.5	449.5	0.571015	0.998139
IgM_mouse_IgG_F_ab_2	43	36.5	0.938839	0.999044
IgM_human_intestinal_smooth_muscle_cell	340.5	319.5	0.92946	0.998894
IgM_Intrinsic_Factor	71	98	0.649515	0.998139
IgM_RNP_Sm_non_recombinant_bovine	197.5	231	0.591228	0.998139
IgM_PDC_E2	71.5	100	0.94354	0.999044
IgM_dsDNA_plasmid	385.5	375.5	0.981166	1
IgM_Measles	56	95	0.790564	0.998139
IgM_Laminin	14	12	0.595233	0.998139
IgM_Collagen_V_C3657	83.5	89	0.688184	0.998139
IgM_Porcine_Myosin_Heart	240	186	0.304462	0.989622
IgM_TUBA1B_protein	0.5	1	0.570741	0.998139
IgM_Aldolase_Type_X	-2.5	-1.5	0.446132	0.998139
IgM_TPO	157	165	0.882704	0.998894
IgM_SRP54	274.5	348.5	0.822554	0.998139
IgM_PL_7	126	177	0.520037	0.998139
IgM_human_albumin	72	58.5	0.831745	0.998139
IgM_C1q_purified_non_recombinant	183.5	183	0.81338	0.998139
IgM_Human_LEDGF	362.5	441.5	0.653773	0.998139
IgM_mouse_IgG_Fc	65.5	83.5	0.868747	0.998139
IgM_Troponin_I	141.5	179.5	0.547186	0.998139
IgM_beta_2_GPI_non_recombinant_Bovine	43	56	0.587146	0.998139
IgM_Ro_SS_A_60_kD_non_recombinant_bovine	32	33	0.763411	0.998139
IgM_M2	123	175	0.990582	1
IgM_M2AR	5	5.5	0.56679	0.998139
IgM_A1AR	6	8	0.531472	0.998139
IgM_Troponin_C	105	132.5	0.312878	0.989622
IgM_HSP_47	108.5	106.5	0.795111	0.998139
IgM_alpha_Actinin	7.5	5.5	0.58256	0.998139
IgM_Alpha_KGDH	19	24.5	0.767905	0.998139
IgM_Fib_IV	61.5	22	0.153196	0.989622
IgM_PCNA	35.5	81.5	0.151533	0.989622
IgM_snRNP_A	218	399.5	0.620077	0.998139
IgM_PM_Scl_75	101.5	155.5	0.854836	0.998139
IgM_human_C1q_Abcam	8586.5	8241.5	0.795117	0.998139
IgM_whole_histones	330	490.5	0.786025	0.998139
IgM_human_nucleosome	46	68.5	0.38563	0.995567
IgM_human_IgG_Fc	141	115	0.339033	0.989622
IgM_HCEC_total_Triton	1103.5	1162.5	0.924771	0.998894
IgM_TIF1_gamma	189.5	249.5	0.607639	0.998139
IgM_gp210	1041.5	1212	0.285432	0.989622
IgM_GP2	16.5	27	0.293463	0.989622
IgM_HSP_90	10.5	20	0.873374	0.998894
IgM_HMG_CoA	242.5	218.5	0.995291	1
IgM_Collagen_I_C7774	44	75	0.163664	0.989622
IgM_dsDNA_genomic	812	869.5	0.767932	0.998139
IgM_PDH	85.5	77.5	0.460675	0.998139
IgM_SmD1	155	209.5	0.39541	0.995567
IgM_SmD	269	314	0.55904	0.998139
IgM_Mi_2	35	70	0.55506	0.998139
IgM_Ro_SS_A_52_kDa_human_recombinant	43	41.5	0.864099	0.998139
IgM_CENP_A	208.5	287	0.19416	0.989622
IgM_Carbonic_Anhydrase	597.5	621.5	0.86875	0.998139
IgM_Bovine_Histone_H2b_F2b	385	459.5	0.776963	0.998139
IgM_Recombinant_Histone_H2A_hu	292	513.5	0.282779	0.989622
IgM_Human_IgM	29893	24135	0.990583	1
IgM_HCEC_total_SDS	1637	1466	0.804236	0.998139
IgM_Asparaginyl_tRNA_Synthetase	63	102.5	0.408668	0.995567
IgM_LKM_1_hp	125.5	93	0.219606	0.989622
IgM_tTG_baculovirus	22.5	31.5	0.81337	0.998139
IgM_Vimentin	3.5	3.5	0.312553	0.989622
IgM_Alpha_elastin	55.5	58.5	0.575025	0.998139
IgM_Troponin_T	183.5	216.5	0.701267	0.998139
IgM_Collagen_IV_C5533	40	59	0.366527	0.995567
IgM_GBM_diss	37.5	71.5	0.767922	0.998139
IgM_Cardiolipin_C1649	55.5	27	0.432472	0.998139
IgM_Collagen_VI_C7521	47.5	57.5	0.571006	0.998139
IgM_PM_Scl_100	602.5	635	0.952939	0.999198
IgM_snRNP_68	39.5	89	0.357222	0.995567
IgM_CENP_B	201	267.5	0.457115	0.998139
IgM_Human_IgE	266.5	262	0.95764	1
IgM_La_SS_B_Antigens_Immunovision	212.5	144	0.2332	0.989622
IgM_Histone_H4_1_103_aa	85.5	127.5	0.607638	0.998139
IgM_whole_mouse_IgG	93.5	104	0.962342	1
IgM_Desmin	181	259.5	0.527726	0.998139
IgM_beta_2_GPI_non_recombinant_Human	62	71	0.587155	0.998139
IgM_Nucleosome_non_recombinant_bovine	236	260.5	0.467894	0.998139
IgM_BCOADC_E2	269	205.5	0.408672	0.995567
IgM_human_fgl2	39.5	55.5	0.675191	0.998139
IgM_B1AR	80	94.5	0.763423	0.998139
IgM_Grp78_BiP	144	133	0.701268	0.998139
IgM_HSP_40	89.5	201.5	0.36655	0.995567
IgM_Enolase	58.5	53	0.579038	0.998139
IgM_ssDNA	1268	1453	0.714439	0.998139
IgM_Fib_I	246.5	279	0.822554	0.998139
IgM_Ribo_P0	297	307.5	1	1
IgM_Nucleolin	296.5	398	0.920083	0.998894
IgM_SmD3	365	386.5	0.402012	0.995567
IgG_SP_D	6075	5231	0.257167	0.989622
IgG_Bovin_Histone_H4_and_H2A	267.5	171.5	0.19014	0.989622
IgG_Human_core_histones	299	242	0.310066	0.989622
IgG_Human_IgG	36997	35238	0.457116	0.998139
IgG_HCEC_cytop	606.5	500.5	0.26976	0.989622
IgG_MDA5	-115.5	-115.5	0.632626	0.998139
IgG_Gliadin	2911.5	1890	0.376026	0.995567
IgG_tTG_E_coli	176	19.5	0.0727958	0.896351
IgG_Myosin_Bind_Protein_C	390.5	567.5	0.571016	0.998139
IgG_Tropoelastin	758	380	0.70565	0.998139
IgG_Insulin	-48	-62.5	0.0681703	0.896351
IgG_Tropomyosin	536	648.5	0.868751	0.998139
IgG_Myosin_M1636	-31	-35	0.267138	0.989622
IgG_Jo_1	58	29.5	0.206603	0.989622
IgG_Ribo_P1	169.5	145.5	0.293489	0.989622
IgG_MPO	-41	-53	0.388873	0.995567
IgG_Scl_70_Full	346	120.5	0.0316978	0.896351
IgG_Scl_70_trunc	352.5	159.5	0.0709338	0.896351
IgG_SPLUNC2	205.5	144.5	0.3954	0.995567
IgG_Sm_Antigens	507.5	347	0.741029	0.998139
IgG_Histone_H3_1_136_aa	1501.5	821	0.293493	0.989622
IgG_mouse_IgM	434.5	141	0.202395	0.989622
IgG_Beta_galactosidase_2B	235.5	214.5	0.990582	1
IgG_DNA_Topoisomerase_I_Scl_70_non_recombinant_bovine	170	49	0.00574435	0.62039
IgG_Sm_non_recombinant_bovine	202	80	0.0746959	0.896351
IgG_OGDC_E2	37.5	-12.5	0.327244	0.989622
IgG_mouse_fgl2	113.5	110.5	0.624236	0.998139
IgG_HSP_70	232.5	164	0.130834	0.989622
IgG_HSP_60	1156.5	707	0.723266	0.998139
IgG_Collagen_III_C4407	93	44.5	0.055102	0.896351
IgG_Heparin	-3.5	27	0.099643	0.989622
IgG_Ebna_peptide	45.5	125	0.475163	0.998139
IgG_Fib_I_S	280.5	162.5	0.226343	0.989622
IgG_PL_12	1821.5	1296.5	0.595317	0.998139
IgG_La_SS_B_Recombinant_human_diarect	165	170	0.864106	0.998139
IgG_Ku_p70_p80	20	39	0.486174	0.998139
IgG_empty	-2	-0.5	0.290248	0.989622
IgG_Human_H1_Chromatin	543.5	253.5	0.224084	0.989622
IgG_Human_LGALS3_Galectin_3	-2	2	0.02887	0.896351
IgG_Human_IgA	318.5	657.5	0.408674	0.995567
IgG_kidney_endothelial_cell_lysate	1246	1007.5	0.822554	0.998139
IgG_MYH6	4777	2640.5	0.924771	0.998894
IgG_Ro_SS_A_60kD_recombinant	87.5	20	0.547192	0.998139
IgG_Sp100	94.5	160	0.9154	0.998894
IgG_B2AR	-9	0	1	1
IgG_AT1	39	33	0.312842	0.989622
IgG_ICAM_1	-23.5	-24	0.799658	0.998139
IgG_HSP_27	250.5	150.5	0.113732	0.989622
IgG_Actin_Bovine	5.5	-4	0.705629	0.998139
IgG_Actin_Rabbit	-24.5	-20	0.67951	0.998139
IgG_Aggrecan_recombinant	-21.5	-28	0.675185	0.998139
IgG_PBS	-29	-40	0.50858	0.998139
IgG_Thyrogobulin	110	117	0.749952	0.998139
IgG_BPI	17	17	0.571006	0.998139
IgG_SCGB1A1	2583.5	8600.5	0.111062	0.989622
IgG_Bovin_Histone_subclass_F1	684	586	0.301705	0.989622
IgG_Histone_H2B	557	491	0.516221	0.998139
IgG_human_IgG_F_ab_2	5769	7077.5	0.971753	1
IgG_HCEC_memb	366	184.5	0.00973994	0.631148
IgG_Glycyl_tRNA_Synthetase_EJ	45.5	1	0.17843	0.989622
IgG_Nup62	115.5	0.5	0.0914345	0.987493
IgG_LCI	198	72.5	0.0341132	0.896351
IgG_alphaB_crystallin	88.5	134	0.36969	0.995567
IgG_Beta_2_Glyc_recombinant_human	72.5	44	0.262144	0.989622
IgG_Ox_LDL	197	205	0.929458	0.998894
IgG_Proteoglycan	-25	-20.5	0.920081	0.998894
IgG_LG3	41.5	47	0.763421	0.998139
IgG_Ribo_P2	147	94.5	0.240216	0.989622
IgG_SmD2	144	92.5	0.516218	0.998139
IgG_PR3	30	37.5	0.929458	0.998894
IgG_snRNP_C	404.5	434.5	0.636833	0.998139
IgG_snRNP_68_B_B	598.5	401.5	0.277524	0.989622
IgG_Mucarinic_Rceptor_3	120.5	-1.5	0.00355081	0.62039
IgG_Bovine_Histone_H3	369	244	0.254692	0.989622
IgG_Histone_H2A_H2B_dimers	317.5	244.5	0.388885	0.995567
IgG_mouse_IgG_F_ab_2	30	85	0.0727923	0.896351
IgG_human_intestinal_smooth_muscle_cell	353	242.5	0.00848473	0.631148
IgG_Intrinsic_Factor	429.5	204	0.133867	0.989622
IgG_RNP_Sm_non_recombinant_bovine	142.5	36	0.0366893	0.896351
IgG_PDC_E2	718.5	86.5	0.0423391	0.896351
IgG_dsDNA_plasmid	957	152	0.321448	0.989622
IgG_Measles	234.5	103.5	0.324311	0.989622
IgG_Laminin	-0.5	-7.5	0.230885	0.989622
IgG_Collagen_V_C3657	280	88	0.0727946	0.896351
IgG_Porcine_Myosin_Heart	200.5	122	0.339037	0.989622
IgG_TUBA1B_protein	-49	-49	0.934139	0.998894
IgG_Aldolase_Type_X	-69	-80	0.449978	0.998139
IgG_TPO	808.5	504	0.563022	0.998139
IgG_SRP54	676	283	0.0558584	0.896351
IgG_PL_7	102.5	126	0.990582	1
IgG_human_albumin	361	441	0.310067	0.989622
IgG_C1q_purified_non_recombinant	36	12.5	0.0638332	0.896351
IgG_Human_LEDGF	873	873	0.854837	0.998139
IgG_mouse_IgG_Fc	103	103	0.567004	0.998139
IgG_Troponin_I	591	305.5	0.224085	0.989622
IgG_beta_2_GPI_non_recombinant_Bovine	-13	-31	0.591216	0.998139
IgG_Ro_SS_A_60_kD_non_recombinant_bovine	92.5	43	0.198235	0.989622
IgG_M2	295.5	55.5	0.206606	0.989622
IgG_M2AR	-8.5	-7	1	1
IgG_A1AR	-33	-33	0.736514	0.998139
IgG_Troponin_C	759.5	428.5	0.282778	0.989622
IgG_HSP_47	146.5	59.5	0.186173	0.989622
IgG_alpha_Actinin	8	0	0.121912	0.989622
IgG_Alpha_KGDH	193	9	0.00444446	0.62039
IgG_Fib_IV	-42	-43	0.97175	1
IgG_PCNA	88	36.5	0.675199	0.998139
IgG_snRNP_A	98.5	135	0.929459	0.998894
IgG_PM_Scl_75	402.5	90	0.0298709	0.896351
IgG_human_C1q_Abcam	9574.5	9077	0.382422	0.995567
IgG_whole_histones	782.5	496	0.249804	0.989622
IgG_human_nucleosome	596.5	490	0.486182	0.998139
IgG_human_IgG_Fc	47168.5	54184.5	0.382424	0.995567
IgG_HCEC_total_Triton	770.5	765.5	0.382422	0.995567
IgG_TIF1_gamma	25.5	2	0.176541	0.989622
IgG_gp210	203.5	293	0.776964	0.998139
IgG_GP2	49.5	-5	0.0467122	0.896351
IgG_HSP_90	3	4	0.845564	0.998139
IgG_HMG_CoA	283.5	263.5	0.293492	0.989622
IgG_Collagen_I_C7774	235.5	115	0.307253	0.989622
IgG_dsDNA_genomic	1523.5	545.5	0.259652	0.989622
IgG_PDH	352	84	0.0220298	0.896351
IgG_SmD1	338	58.5	0.149863	0.989622
IgG_SmD	1071.5	117	0.059749	0.896351
IgG_Mi_2	204.5	133	0.57503	0.998139
IgG_Ro_SS_A_52_kDa_human_recombinant	33	23.5	0.486172	0.998139
IgG_CENP_A	111.5	79.5	0.242584	0.989622
IgG_Carbonic_Anhydrase	1616.5	1291	0.395417	0.995567
IgG_Bovine_Histone_H2b_F2b	610	199	0.111057	0.989622
IgG_Recombinant_Histone_H2A_hu	587.5	491.5	0.282779	0.989622
IgG_Human_IgM	135	173	0.247379	0.989622
IgG_HCEC_total_SDS	1067	561	0.026486	0.896351
IgG_Asparaginyl_tRNA_Synthetase	252	82	0.840966	0.998139
IgG_LKM_1_hp	73	27.5	0.0514629	0.896351
IgG_tTG_baculovirus	-49	-31.5	0.758926	0.998139
IgG_Vimentin	-42.5	-44	0.948232	0.999198
IgG_Alpha_elastin	2	-1.5	0.896693	0.998894
IgG_Troponin_T	410.5	506.5	0.675204	0.998139
IgG_Collagen_IV_C5533	20	10	0.67951	0.998139
IgG_GBM_diss	-33	-34.5	0.727683	0.998139
IgG_Cardiolipin_C1649	30	38	0.93415	0.998894
IgG_Collagen_VI_C7521	-0.5	-7	0.508583	0.998139
IgG_PM_Scl_100	832.5	673	0.512416	0.998139
IgG_snRNP_68	118	91	0.758929	0.998139
IgG_CENP_B	272.5	223	0.210882	0.989622
IgG_Human_IgE	809.5	655.5	0.705649	0.998139
IgG_La_SS_B_Antigens_Immunovision	698.5	394.5	0.571014	0.998139
IgG_Histone_H4_1_103_aa	748.5	456.5	0.136959	0.989622
IgG_whole_mouse_IgG	153	196.5	0.527722	0.998139
IgG_Desmin	76	-15	0.143296	0.989622
IgG_beta_2_GPI_non_recombinant_Human	14	-1.5	0.188125	0.989622
IgG_Nucleosome_non_recombinant_bovine	251	149.5	0.493603	0.998139
IgG_BCOADC_E2	148.5	90	0.249802	0.989622
IgG_human_fgl2	218	201	0.324331	0.989622
IgG_B1AR	-13.5	-13.5	0.740991	0.998139
IgG_Grp78_BiP	1175	593	0.0289915	0.896351
IgG_HSP_40	219	63	0.274918	0.989622
IgG_Enolase	110	73	0.16189	0.989622
IgG_ssDNA	2407	1113.5	0.333111	0.989622
IgG_Fib_I	684	574.5	0.176536	0.989622
IgG_Ribo_P0	179	99.5	0.242588	0.989622
IgG_Nucleolin	292	182	0.0388672	0.896351
IgG_SmD3	61.5	33	0.464282	0.998139

## Sheet: Hypothyroidism
Supplementary Table 6: AutoAb Distribution by Hypothyroidism Status
There were 13 patients with hypothyroidism listed as one of their AEs. The distribution of each measure are compared by AE status. Both the unadjusted and adjusted p-values are reported
Measure	Hypothyroidism Median	No Hypothyroidism Median	Unadjusted P-Value	Adjusted P-Value
IgM_SP_D	606.5	457.5	0.153762	0.465596
IgM_Bovin_Histone_H4_and_H2A	965	385.5	0.0153154	0.242171
IgM_Human_core_histones	296.5	145.5	0.0488177	0.304172
IgM_Human_IgG	262	118	0.215281	0.535877
IgM_HCEC_cytop	369	285	0.121929	0.429409
IgM_MDA5	65.5	47	0.197664	0.533741
IgM_Gliadin	841	440	0.0689699	0.33683
IgM_tTG_E_coli	48.5	23.5	0.0313077	0.274154
IgM_Myosin_Bind_Protein_C	366.5	158	0.0099835	0.242171
IgM_Tropoelastin	797.5	813.5	0.928965	0.961612
IgM_Insulin	26.5	17.5	0.646125	0.834885
IgM_Tropomyosin	640.5	491.5	0.232249	0.535877
IgM_Myosin_M1636	16	6.5	0.131769	0.451539
IgM_Jo_1	210.5	81.5	0.0255346	0.262014
IgM_Ribo_P1	297	225.5	0.0790453	0.355704
IgM_MPO	373	387.5	0.655784	0.834885
IgM_Scl_70_Full	270	181.5	0.0894508	0.386428
IgM_Scl_70_trunc	344.5	229	0.2008	0.535877
IgM_SPLUNC2	91	70.5	0.424923	0.697976
IgM_Sm_Antigens	205	171.5	0.225348	0.535877
IgM_Histone_H3_1_136_aa	284.5	236.5	0.47573	0.716914
IgM_mouse_IgM	3043	2993	0.526766	0.75186
IgM_Beta_galactosidase_2B	679.5	261.5	0.028304	0.262014
IgM_DNA_Topoisomerase_I_Scl_70_non_recombinant_bovine	152	91	0.227047	0.535877
IgM_Sm_non_recombinant_bovine	474	425	0.432746	0.697976
IgM_OGDC_E2	191.5	106.5	0.0361671	0.275229
IgM_mouse_fgl2	89	64.5	0.135364	0.451539
IgM_HSP_70	252.5	134	0.0430033	0.296448
IgM_HSP_60	117	110	0.100936	0.400162
IgM_Collagen_III_C4407	93	67.5	0.230488	0.535877
IgM_Heparin	11.5	7.5	0.907712	0.959214
IgM_Ebna_peptide	2.5	0.5	0.448107	0.698013
IgM_Fib_I_S	288	125.5	0.0188203	0.251104
IgM_PL_12	722	418	0.0153163	0.242171
IgM_La_SS_B_Recombinant_human_diarect	401.5	126	0.0105108	0.242171
IgM_Ku_p70_p80	66	49	0.0605608	0.33683
IgM_empty	-0.5	-1	0.323671	0.585862
IgM_Human_H1_Chromatin	492.5	235.5	0.028303	0.262014
IgM_Human_LGALS3_Galectin_3	-1.5	-0.5	0.241176	0.535877
IgM_Human_IgA	171.5	158.5	0.532597	0.756848
IgM_kidney_endothelial_cell_lysate	483	402	0.255686	0.535877
IgM_MYH6	486.5	271	0.0458346	0.30307
IgM_Ro_SS_A_60kD_recombinant	84	53	0.019503	0.251104
IgM_Sp100	234.5	138.5	0.103745	0.400162
IgM_B2AR	38.5	70.5	0.964446	0.976502
IgM_AT1	28.5	20.5	0.220218	0.535877
IgM_ICAM_1	4.5	9	0.54425	0.763533
IgM_HSP_27	299.5	208.5	0.140102	0.451539
IgM_Actin_Bovine	23	16.5	0.203901	0.535877
IgM_Actin_Rabbit	22.5	16	0.437919	0.697976
IgM_Aggrecan_recombinant	5	4.5	0.847942	0.921923
IgM_PBS	2	3.5	0.75152	0.866521
IgM_Thyrogobulin	63	57	0.407022	0.686902
IgM_BPI	95.5	55.5	0.0805733	0.357613
IgM_SCGB1A1	316	154.5	0.257559	0.535877
IgM_Bovin_Histone_subclass_F1	816.5	488.5	0.0624349	0.33683
IgM_Histone_H2B	1380	641.5	0.0137035	0.242171
IgM_human_IgG_F_ab_2	147.5	91.5	0.556275	0.776867
IgM_HCEC_memb	207	164.5	0.0478012	0.304172
IgM_Glycyl_tRNA_Synthetase_EJ	129	56.5	0.0689558	0.33683
IgM_Nup62	118	56	0.013364	0.242171
IgM_LCI	116	72	0.120852	0.429409
IgM_alphaB_crystallin	793.5	390	0.0373768	0.275229
IgM_Beta_2_Glyc_recombinant_human	199.5	108.5	0.00789213	0.242171
IgM_Ox_LDL	150	57.5	0.00587323	0.242171
IgM_Proteoglycan	22	18.5	0.407019	0.686902
IgM_LG3	177.5	216.5	0.975109	0.984222
IgM_Ribo_P2	17	14	0.261265	0.535877
IgM_SmD2	37.5	31.5	0.741493	0.864186
IgM_PR3	25.5	25	0.435304	0.697976
IgM_snRNP_C	369.5	344	0.261323	0.535877
IgM_snRNP_68_B_B	1178	1155	0.292824	0.558088
IgM_Mucarinic_Rceptor_3	163	83.5	0.034998	0.275229
IgM_Bovine_Histone_H3	3152.5	1373	0.0156962	0.242171
IgM_Histone_H2A_H2B_dimers	695	424	0.148684	0.458796
IgM_mouse_IgG_F_ab_2	88	33	0.0487944	0.304172
IgM_human_intestinal_smooth_muscle_cell	409	316	0.0214471	0.251104
IgM_Intrinsic_Factor	203.5	83.5	0.0197392	0.251104
IgM_RNP_Sm_non_recombinant_bovine	303.5	222.5	0.107585	0.405321
IgM_PDC_E2	318.5	80	0.00477857	0.242171
IgM_dsDNA_plasmid	491.5	373.5	0.305266	0.565177
IgM_Measles	186	82.5	0.0232771	0.260062
IgM_Laminin	11	12.5	0.662167	0.834885
IgM_Collagen_V_C3657	111	83.5	0.313746	0.574314
IgM_Porcine_Myosin_Heart	444.5	177.5	0.0019194	0.242171
IgM_TUBA1B_protein	3	0	0.0952657	0.391676
IgM_Aldolase_Type_X	2.5	-2	0.068763	0.33683
IgM_TPO	331	149	0.0217003	0.251104
IgM_SRP54	498.5	346	0.0519654	0.317675
IgM_PL_7	250.5	160	0.0745885	0.340375
IgM_human_albumin	95.5	57.5	0.470223	0.715269
IgM_C1q_purified_non_recombinant	262	177	0.274802	0.542902
IgM_Human_LEDGF	802	393	0.0575832	0.33683
IgM_mouse_IgG_Fc	100	81.5	0.276758	0.543452
IgM_Troponin_I	245	166	0.10186	0.400162
IgM_beta_2_GPI_non_recombinant_Bovine	68.5	53.5	0.261302	0.535877
IgM_Ro_SS_A_60_kD_non_recombinant_bovine	78.5	31.5	0.0136972	0.242171
IgM_M2	423.5	154.5	0.00821063	0.242171
IgM_M2AR	10.5	5.5	0.228518	0.535877
IgM_A1AR	8	7.5	0.623809	0.831745
IgM_Troponin_C	177	119	0.435356	0.697976
IgM_HSP_47	139	106.5	0.419774	0.697471
IgM_alpha_Actinin	7.5	5.5	0.268277	0.539886
IgM_Alpha_KGDH	42	24	0.0587369	0.33683
IgM_Fib_IV	21.5	24	0.399493	0.686902
IgM_PCNA	97.5	71	0.095492	0.391676
IgM_snRNP_A	592	385.5	0.029949	0.269541
IgM_PM_Scl_75	303.5	138	0.0114924	0.242171
IgM_human_C1q_Abcam	7724.5	8300.5	0.865497	0.934737
IgM_whole_histones	1013	404	0.0195077	0.251104
IgM_human_nucleosome	137	61.5	0.0267328	0.262014
IgM_human_IgG_Fc	235.5	110.5	0.142512	0.451539
IgM_HCEC_total_Triton	1183.5	1159	0.943145	0.967022
IgM_TIF1_gamma	275.5	248.5	0.248306	0.535877
IgM_gp210	1817	1152.5	0.00387217	0.242171
IgM_GP2	43	26	0.118717	0.429409
IgM_HSP_90	27	16.5	0.175322	0.502693
IgM_HMG_CoA	294.5	217.5	0.239291	0.535877
IgM_Collagen_I_C7774	111	67.5	0.141288	0.451539
IgM_dsDNA_genomic	984.5	827	0.242874	0.535877
IgM_PDH	120	72	0.000941234	0.242171
IgM_SmD1	341	196.5	0.00778853	0.242171
IgM_SmD	369.5	290.5	0.0710335	0.338454
IgM_Mi_2	118.5	59.5	0.0206946	0.251104
IgM_Ro_SS_A_52_kDa_human_recombinant	86.5	41.5	0.230481	0.535877
IgM_CENP_A	335	274	0.141304	0.451539
IgM_Carbonic_Anhydrase	714.5	606	0.112549	0.419148
IgM_Bovine_Histone_H2b_F2b	736	418.5	0.0696531	0.33683
IgM_Recombinant_Histone_H2A_hu	744.5	468	0.165671	0.487558
IgM_Human_IgM	22884.5	24591	0.344677	0.613601
IgM_HCEC_total_SDS	1573.5	1466	0.250141	0.535877
IgM_Asparaginyl_tRNA_Synthetase	231.5	100.5	0.0394615	0.284123
IgM_LKM_1_hp	155.5	86.5	0.0334835	0.275229
IgM_tTG_baculovirus	74	30.5	0.0443868	0.299611
IgM_Vimentin	3.5	3.5	0.639534	0.834885
IgM_Alpha_elastin	79	57.5	0.28271	0.551795
IgM_Troponin_T	210	216.5	0.24467	0.535877
IgM_Collagen_IV_C5533	85	55.5	0.144938	0.451539
IgM_GBM_diss	82	68	0.196115	0.533741
IgM_Cardiolipin_C1649	32	29	0.914801	0.959214
IgM_Collagen_VI_C7521	83	49.5	0.27284	0.542359
IgM_PM_Scl_100	724.5	612.5	0.255691	0.535877
IgM_snRNP_68	135.5	83	0.053596	0.321576
IgM_CENP_B	400.5	245.5	0.288754	0.55359
IgM_Human_IgE	309.5	251.5	0.303169	0.564523
IgM_La_SS_B_Antigens_Immunovision	226	137.5	0.0270416	0.262014
IgM_Histone_H4_1_103_aa	146.5	126	0.261321	0.535877
IgM_whole_mouse_IgG	150.5	93	0.0696435	0.33683
IgM_Desmin	232	259	0.734786	0.859465
IgM_beta_2_GPI_non_recombinant_Human	81	65	0.0369689	0.275229
IgM_Nucleosome_non_recombinant_bovine	420	244.5	0.0346153	0.275229
IgM_BCOADC_E2	328	181	0.035778	0.275229
IgM_human_fgl2	73.5	54	0.25012	0.535877
IgM_B1AR	160.5	92	0.296925	0.562596
IgM_Grp78_BiP	212	130.5	0.00923757	0.242171
IgM_HSP_40	242	179.5	0.167034	0.487558
IgM_Enolase	67	52.5	0.25011	0.535877
IgM_ssDNA	1509	1339.5	0.392098	0.679358
IgM_Fib_I	564.5	259.5	0.00603728	0.242171
IgM_Ribo_P0	351.5	297	0.30317	0.564523
IgM_Nucleolin	741	314	0.00672593	0.242171
IgM_SmD3	373.5	386.5	0.659009	0.834885
IgG_SP_D	5336.5	5399.5	0.73479	0.859465
IgG_Bovin_Histone_H4_and_H2A	180	172	0.121931	0.429409
IgG_Human_core_histones	268	241	0.239293	0.535877
IgG_Human_IgG	36320.5	35238	0.928965	0.961612
IgG_HCEC_cytop	573	500.5	0.608228	0.817701
IgG_MDA5	-56	-115.5	0.70809	0.843462
IgG_Gliadin	2271.5	1818.5	0.288755	0.55359
IgG_tTG_E_coli	12	21	0.704776	0.843462
IgG_Myosin_Bind_Protein_C	809	527	0.728083	0.859465
IgG_Tropoelastin	274	398.5	0.215288	0.535877
IgG_Insulin	-59	-62.5	0.121876	0.429409
IgG_Tropomyosin	825	640	0.708092	0.843462
IgG_Myosin_M1636	-33.5	-34	0.837516	0.913654
IgG_Jo_1	67	25.5	0.318054	0.57893
IgG_Ribo_P1	155	150	0.445929	0.697976
IgG_MPO	-62	-47.5	0.782267	0.884696
IgG_Scl_70_Full	160	132	0.789127	0.884696
IgG_Scl_70_trunc	108.5	168	0.424944	0.697976
IgG_SPLUNC2	121	154	0.197665	0.533741
IgG_Sm_Antigens	341	356.5	0.928965	0.961612
IgG_Histone_H3_1_136_aa	899	821	0.67522	0.835005
IgG_mouse_IgM	124	152.5	0.872513	0.939184
IgG_Beta_galactosidase_2B	262	202.5	0.263219	0.536371
IgG_DNA_Topoisomerase_I_Scl_70_non_recombinant_bovine	82.5	54	0.834056	0.912953
IgG_Sm_non_recombinant_bovine	89	83	0.936051	0.962795
IgG_OGDC_E2	-38	-9.5	0.586575	0.79853
IgG_mouse_fgl2	110	112.5	0.598892	0.811888
IgG_HSP_70	110.5	182	0.0955013	0.391676
IgG_HSP_60	340.5	718	0.272854	0.542359
IgG_Collagen_III_C4407	55.5	44.5	0.440621	0.697976
IgG_Heparin	18	25.5	0.907736	0.959214
IgG_Ebna_peptide	-26.5	142	0.0143999	0.242171
IgG_Fib_I_S	265.5	162.5	0.246489	0.535877
IgG_PL_12	1432	1282.5	0.649359	0.834885
IgG_La_SS_B_Recombinant_human_diarect	180	168.5	0.992887	0.995961
IgG_Ku_p70_p80	45	36.5	0.58045	0.797714
IgG_empty	0.5	-1	0.288213	0.55359
IgG_Human_H1_Chromatin	358	255.5	0.462052	0.706155
IgG_Human_LGALS3_Galectin_3	2.5	2	0.80274	0.884812
IgG_Human_IgA	1192.5	576	0.50945	0.741019
IgG_kidney_endothelial_cell_lysate	935.5	1027	0.500906	0.741019
IgG_MYH6	1588.5	3340	0.24649	0.535877
IgG_Ro_SS_A_60kD_recombinant	58	16.5	0.215283	0.535877
IgG_Sp100	471.5	138.5	0.185551	0.522771
IgG_B2AR	1.5	-1.5	0.45123	0.699515
IgG_AT1	37	34	0.789108	0.884696
IgG_ICAM_1	-27	-23.5	0.688276	0.841519
IgG_HSP_27	72	154.5	0.649358	0.834885
IgG_Actin_Bovine	6	-6	0.0731324	0.340375
IgG_Actin_Rabbit	-26.5	-19	0.535518	0.757677
IgG_Aggrecan_recombinant	-14.5	-29.5	0.133036	0.451539
IgG_PBS	-33.5	-40	0.748237	0.865817
IgG_Thyrogobulin	296	110.5	0.257537	0.535877
IgG_BPI	34	17	0.639758	0.834885
IgG_SCGB1A1	13413.5	6900	0.326779	0.588202
IgG_Bovin_Histone_subclass_F1	700.5	586	0.427536	0.697976
IgG_Histone_H2B	551	489.5	0.25383	0.535877
IgG_human_IgG_F_ab_2	3411	7247.5	0.134217	0.451539
IgG_HCEC_memb	229	185	0.100937	0.400162
IgG_Glycyl_tRNA_Synthetase_EJ	55	-3	0.12851	0.447711
IgG_Nup62	-8.5	15	0.261323	0.535877
IgG_LCI	161	76.5	0.0643343	0.33683
IgG_alphaB_crystallin	112	135	0.445929	0.697976
IgG_Beta_2_Glyc_recombinant_human	60	44	0.412113	0.691838
IgG_Ox_LDL	218.5	198	0.432733	0.697976
IgG_Proteoglycan	-20.5	-22	0.79599	0.884812
IgG_LG3	12.5	47	0.646145	0.834885
IgG_Ribo_P2	98	96	0.544371	0.763533
IgG_SmD2	77	93	0.459339	0.705336
IgG_PR3	14	38.5	0.172567	0.499212
IgG_snRNP_C	376.5	438	0.478495	0.717742
IgG_snRNP_68_B_B	439.5	401.5	0.886577	0.948023
IgG_Mucarinic_Rceptor_3	9.5	-1.5	0.182592	0.518945
IgG_Bovine_Histone_H3	297.5	240	0.106616	0.405321
IgG_Histone_H2A_H2B_dimers	293	244.5	0.363186	0.636067
IgG_mouse_IgG_F_ab_2	32	85	0.267037	0.539886
IgG_human_intestinal_smooth_muscle_cell	257.5	245	0.445929	0.697976
IgG_Intrinsic_Factor	200	215	1	1
IgG_RNP_Sm_non_recombinant_bovine	49	41	0.876025	0.939841
IgG_PDC_E2	227	94	0.414668	0.692538
IgG_dsDNA_plasmid	154.5	147.5	0.685016	0.841519
IgG_Measles	120	103.5	0.688279	0.841519
IgG_Laminin	3	-7.5	0.734779	0.859465
IgG_Collagen_V_C3657	166	88	0.223649	0.535877
IgG_Porcine_Myosin_Heart	127	122	0.523858	0.751017
IgG_TUBA1B_protein	-43.5	-49.5	0.0919482	0.391676
IgG_Aldolase_Type_X	-74	-82	0.372645	0.649124
IgG_TPO	583.5	525.5	0.492438	0.731881
IgG_SRP54	231.5	308.5	0.259436	0.535877
IgG_PL_7	170.5	107	0.512309	0.741019
IgG_human_albumin	636	361	0.191547	0.533741
IgG_C1q_purified_non_recombinant	8.5	16	0.925414	0.961612
IgG_Human_LEDGF	753	873	0.671965	0.835005
IgG_mouse_IgG_Fc	97	107.5	0.562271	0.78187
IgG_Troponin_I	457.5	306	0.957343	0.972348
IgG_beta_2_GPI_non_recombinant_Bovine	-33.5	-30.5	0.64294	0.834885
IgG_Ro_SS_A_60_kD_non_recombinant_bovine	43	46	0.601997	0.812696
IgG_M2	96.5	55	0.802885	0.884812
IgG_M2AR	-6.5	-8	0.668646	0.835005
IgG_A1AR	-32.5	-33	0.765156	0.879116
IgG_Troponin_C	267.5	512	0.0643391	0.33683
IgG_HSP_47	59.5	61	0.744883	0.865025
IgG_alpha_Actinin	1.5	0	0.302992	0.564523
IgG_Alpha_KGDH	37.5	8	0.042536	0.296448
IgG_Fib_IV	-33.5	-43.5	0.0246572	0.262014
IgG_PCNA	27	39.5	0.698164	0.843462
IgG_snRNP_A	91	135	0.509447	0.741019
IgG_PM_Scl_75	279	91.5	0.143735	0.451539
IgG_human_C1q_Abcam	9246	9252.5	0.662238	0.834885
IgG_whole_histones	873.5	490	0.103746	0.400162
IgG_human_nucleosome	760	479.5	0.242871	0.535877
IgG_human_IgG_Fc	48260.5	54637.5	0.453954	0.700386
IgG_HCEC_total_Triton	786	768	0.911272	0.959214
IgG_TIF1_gamma	55	2	0.143732	0.451539
IgG_gp210	395.5	240	0.197682	0.533741
IgG_GP2	6.5	-4	0.95024	0.96817
IgG_HSP_90	4.5	3.5	0.47567	0.716914
IgG_HMG_CoA	405	262.5	0.714733	0.848255
IgG_Collagen_I_C7774	235.5	113.5	0.164306	0.487558
IgG_dsDNA_genomic	632.5	545.5	0.620761	0.831102
IgG_PDH	158	84	0.160292	0.480875
IgG_SmD1	115.5	78.5	0.932507	0.962204
IgG_SmD	152.5	140.5	0.799438	0.884812
IgG_Mi_2	208.5	133	0.914806	0.959214
IgG_Ro_SS_A_52_kDa_human_recombinant	13	29	0.40705	0.686902
IgG_CENP_A	122	79	0.33788	0.604823
IgG_Carbonic_Anhydrase	1373	1263	0.851496	0.922691
IgG_Bovine_Histone_H2b_F2b	251	196	0.0656329	0.33683
IgG_Recombinant_Histone_H2A_hu	710.5	462.5	0.31162	0.573664
IgG_Human_IgM	247.5	150.5	0.775431	0.884696
IgG_HCEC_total_SDS	652	561	0.708092	0.843462
IgG_Asparaginyl_tRNA_Synthetase	69.5	93	0.792558	0.884812
IgG_LKM_1_hp	26	31	0.363173	0.636067
IgG_tTG_baculovirus	-31.5	-31.5	0.778847	0.884696
IgG_Vimentin	-42.5	-44	0.512254	0.741019
IgG_Alpha_elastin	4.5	-1	0.900673	0.959214
IgG_Troponin_T	540.5	464.5	0.992887	0.995961
IgG_Collagen_IV_C5533	13	10	0.568291	0.786864
IgG_GBM_diss	-52.5	-34	0.698159	0.843462
IgG_Cardiolipin_C1649	31	41	0.691576	0.842371
IgG_Collagen_VI_C7521	-3	-5.5	0.512276	0.741019
IgG_PM_Scl_100	1172.5	697.5	0.649359	0.834885
IgG_snRNP_68	164.5	90	0.21694	0.535877
IgG_CENP_B	361.5	231	0.232251	0.535877
IgG_Human_IgE	523.5	665.5	0.0738698	0.340375
IgG_La_SS_B_Antigens_Immunovision	319.5	434	0.583513	0.797714
IgG_Histone_H4_1_103_aa	638.5	437.5	0.151208	0.462182
IgG_whole_mouse_IgG	155.5	176.5	0.407053	0.686902
IgG_Desmin	5.5	-19	0.0689659	0.33683
IgG_beta_2_GPI_non_recombinant_Human	1	-1.5	0.360811	0.636067
IgG_Nucleosome_non_recombinant_bovine	285	149.5	0.0869631	0.380757
IgG_BCOADC_E2	162	90	0.668714	0.835005
IgG_human_fgl2	196.5	201.5	0.639758	0.834885
IgG_B1AR	-14	-13.5	0.785667	0.884696
IgG_Grp78_BiP	601.5	607	0.662239	0.834885
IgG_HSP_40	40	84	0.481264	0.718569
IgG_Enolase	75	73	0.827101	0.90841
IgG_ssDNA	1497	1082	0.67522	0.835005
IgG_Fib_I	525	621.5	0.782269	0.884696
IgG_Ribo_P0	170	102.5	0.523853	0.751017
IgG_Nucleolin	206.5	187	0.583511	0.797714
IgG_SmD3	36	33	0.950241	0.96817

## Sheet: Pneumonitis
Supplementary Table 6: AutoAb Distribution by Pneumonitis Status
There were 10 patients with pneumonitis listed as one of their AEs. The distribution of each measure are compared by AE status. Both the unadjusted and adjusted p-values are reported
Measure	Pneumonitis Median	No Pneumonitis Median	Unadjusted P-Value	Adjusted P-Value
IgM_SP_D	444.75	475	0.612964	0.976826
IgM_Bovin_Histone_H4_and_H2A	1215.5	404.25	0.0204012	0.661671
IgM_Human_core_histones	326.25	173.5	0.0762328	0.661671
IgM_Human_IgG	249.5	118.25	0.135564	0.661671
IgM_HCEC_cytop	258.25	298.75	0.980021	0.999087
IgM_MDA5	46.5	49.25	0.868722	0.984146
IgM_Gliadin	337.25	488.25	0.486326	0.900398
IgM_tTG_E_coli	27.25	24	0.673941	0.98106
IgM_Myosin_Bind_Protein_C	283	175	0.375353	0.830061
IgM_Tropoelastin	800	813	0.348983	0.796271
IgM_Insulin	11.75	18.5	0.41425	0.854885
IgM_Tropomyosin	481.75	496.5	0.677632	0.98106
IgM_Myosin_M1636	4.5	9.25	0.219631	0.696738
IgM_Jo_1	55.75	89.25	0.725891	0.98106
IgM_Ribo_P1	241.5	229.75	0.688657	0.98106
IgM_MPO	377.25	386.5	0.684978	0.98106
IgM_Scl_70_Full	139.5	192.25	0.821683	0.98106
IgM_Scl_70_trunc	183.25	237.25	0.992008	0.999087
IgM_SPLUNC2	79.5	75.75	0.740971	0.98106
IgM_Sm_Antigens	149.75	176.25	0.904323	0.9966
IgM_Histone_H3_1_136_aa	203.25	239.75	0.9441	0.999087
IgM_mouse_IgM	3160.75	2983	0.144996	0.661671
IgM_Beta_galactosidase_2B	240.5	269.5	0.759976	0.98106
IgM_DNA_Topoisomerase_I_Scl_70_non_recombinant_bovine	80	93.25	0.924186	0.999087
IgM_Sm_non_recombinant_bovine	463.5	432.5	0.722144	0.98106
IgM_OGDC_E2	87	112.25	0.872666	0.98517
IgM_mouse_fgl2	55.75	69	0.729651	0.98106
IgM_HSP_70	125.25	150.25	0.66303	0.98106
IgM_HSP_60	125.5	111.5	0.191147	0.691122
IgM_Collagen_III_C4407	54.25	68.5	0.790657	0.98106
IgM_Heparin	3.75	9	0.0993091	0.661671
IgM_Ebna_peptide	-0.25	0.5	0.680977	0.98106
IgM_Fib_I_S	164.25	128.25	0.428751	0.863362
IgM_PL_12	458.25	424.75	0.677634	0.98106
IgM_La_SS_B_Recombinant_human_diarect	289.75	138	0.268357	0.724069
IgM_Ku_p70_p80	50.25	52	0.984016	0.999087
IgM_empty	-0.25	-0.5	0.679364	0.98106
IgM_Human_H1_Chromatin	438	240.25	0.205108	0.691122
IgM_Human_LGALS3_Galectin_3	-0.5	-0.5	0.955738	0.999087
IgM_Human_IgA	198	157.25	0.237207	0.696738
IgM_kidney_endothelial_cell_lysate	396	408	0.833392	0.98106
IgM_MYH6	486.5	283	0.072176	0.661671
IgM_Ro_SS_A_60kD_recombinant	53.75	54.75	0.960054	0.999087
IgM_Sp100	117.5	159.25	0.718394	0.98106
IgM_B2AR	91.75	67.75	0.688656	0.98106
IgM_AT1	37.25	20.25	0.13421	0.661671
IgM_ICAM_1	10	8.25	0.85294	0.98106
IgM_HSP_27	218	211.75	0.561257	0.947895
IgM_Actin_Bovine	21	17.75	0.779091	0.98106
IgM_Actin_Rabbit	15.75	16.75	0.833367	0.98106
IgM_Aggrecan_recombinant	6.25	4.5	0.837239	0.98106
IgM_PBS	-0.25	3.5	0.231069	0.696738
IgM_Thyrogobulin	52	59.75	0.996004	0.999087
IgM_BPI	98.75	54.5	0.0762227	0.661671
IgM_SCGB1A1	155.75	163.25	0.714655	0.98106
IgM_Bovin_Histone_subclass_F1	667.75	553	0.595496	0.969551
IgM_Histone_H2B	738.25	670.25	0.205112	0.691122
IgM_human_IgG_F_ab_2	54.5	99	0.219798	0.696738
IgM_HCEC_memb	214.5	164.75	0.194562	0.691122
IgM_Glycyl_tRNA_Synthetase_EJ	57.5	62.5	0.684964	0.98106
IgM_Nup62	83	60.25	0.422923	0.863362
IgM_LCI	104.5	73.75	0.508535	0.910306
IgM_alphaB_crystallin	410	463.5	0.277113	0.724069
IgM_Beta_2_Glyc_recombinant_human	105.5	122.75	0.81779	0.98106
IgM_Ox_LDL	134	60.5	0.0813369	0.661671
IgM_Proteoglycan	18.25	18.75	0.98002	0.999087
IgM_LG3	132.75	218.5	0.767616	0.98106
IgM_Ribo_P2	16.75	14.25	0.527952	0.929654
IgM_SmD2	30.25	32.5	0.960052	0.999087
IgM_PR3	16	25.5	0.314022	0.776666
IgM_snRNP_C	296.75	353.75	0.817791	0.98106
IgM_snRNP_68_B_B	945.75	1164	0.759977	0.98106
IgM_Mucarinic_Rceptor_3	112.25	91.75	0.480069	0.900398
IgM_Bovine_Histone_H3	2591.5	1447	0.0675416	0.661671
IgM_Histone_H2A_H2B_dimers	799.25	430.5	0.205113	0.691122
IgM_mouse_IgG_F_ab_2	54.25	35.25	0.203279	0.691122
IgM_human_intestinal_smooth_muscle_cell	313.5	319.75	0.932148	0.999087
IgM_Intrinsic_Factor	119.5	92	0.40011	0.836358
IgM_RNP_Sm_non_recombinant_bovine	253	228.25	0.980021	0.999087
IgM_PDC_E2	135	99.25	0.333725	0.78925
IgM_dsDNA_plasmid	604	374.25	0.43757	0.864468
IgM_Measles	162.5	88.25	0.0933791	0.661671
IgM_Laminin	12.5	12.25	0.88845	0.992613
IgM_Collagen_V_C3657	103.5	83.75	0.486316	0.900398
IgM_Porcine_Myosin_Heart	348	186.25	0.194561	0.691122
IgM_TUBA1B_protein	1.5	0.75	0.299516	0.747292
IgM_Aldolase_Type_X	-0.25	-1.75	0.641125	0.98106
IgM_TPO	113.75	166	0.786811	0.98106
IgM_SRP54	335.75	354.75	0.813904	0.98106
IgM_PL_7	93.25	173	0.27711	0.724069
IgM_human_albumin	49	64	0.928166	0.999087
IgM_C1q_purified_non_recombinant	227.75	177.75	0.231302	0.696738
IgM_Human_LEDGF	506	393.25	0.428754	0.863362
IgM_mouse_IgG_Fc	66.25	84.5	0.511751	0.91103
IgM_Troponin_I	213.5	177.25	0.595488	0.969551
IgM_beta_2_GPI_non_recombinant_Bovine	57.25	55.5	0.856909	0.98106
IgM_Ro_SS_A_60_kD_non_recombinant_bovine	47	32.25	0.51496	0.911733
IgM_M2	180	174.75	0.718391	0.98106
IgM_M2AR	3.75	5.75	0.619815	0.976826
IgM_A1AR	-0.75	8	0.032015	0.661671
IgM_Troponin_C	60.5	132.75	0.111229	0.661671
IgM_HSP_47	75.5	109.5	0.452485	0.877875
IgM_alpha_Actinin	5	5.75	0.920096	0.999087
IgM_Alpha_KGDH	25.25	24.25	0.980019	0.999087
IgM_Fib_IV	16.25	24.25	0.219759	0.696738
IgM_PCNA	86	73.5	0.681294	0.98106
IgM_snRNP_A	292.25	416.5	0.165342	0.667467
IgM_PM_Scl_75	257.75	152.75	0.50214	0.908906
IgM_human_C1q_Abcam	9123.25	8227.5	0.107904	0.661671
IgM_whole_histones	1065.25	412.75	0.00806251	0.661671
IgM_human_nucleosome	160.25	64.25	0.0596719	0.661671
IgM_human_IgG_Fc	180.25	116.75	0.338764	0.789643
IgM_HCEC_total_Triton	1009.5	1171	0.948087	0.999087
IgM_TIF1_gamma	306.25	243.25	0.160809	0.667467
IgM_gp210	972.75	1223.75	0.24323	0.696738
IgM_GP2	34	26.75	0.663014	0.98106
IgM_HSP_90	17.25	19.5	0.992006	0.999087
IgM_HMG_CoA	192.5	228.25	0.984017	0.999087
IgM_Collagen_I_C7774	74.25	70.25	0.86872	0.984146
IgM_dsDNA_genomic	1490.5	831.25	0.187773	0.691122
IgM_PDH	101.75	77.75	0.29984	0.747292
IgM_SmD1	207.75	206.5	0.537869	0.93193
IgM_SmD	251	315.75	0.637789	0.98106
IgM_Mi_2	74.25	63.25	0.86872	0.984146
IgM_Ro_SS_A_52_kDa_human_recombinant	121.25	33.75	0.152003	0.667467
IgM_CENP_A	240	286.25	0.692352	0.98106
IgM_Carbonic_Anhydrase	559.75	632.25	0.537873	0.93193
IgM_Bovine_Histone_H2b_F2b	955.25	426.75	0.0242107	0.661671
IgM_Recombinant_Histone_H2A_hu	822.25	508.75	0.239208	0.696738
IgM_Human_IgM	28526	23964.2	0.142254	0.661671
IgM_HCEC_total_SDS	1580.25	1452	0.480076	0.900398
IgM_Asparaginyl_tRNA_Synthetase	103.25	101.25	0.829485	0.98106
IgM_LKM_1_hp	89	102.25	0.759971	0.98106
IgM_tTG_baculovirus	37.25	31.5	0.627077	0.976826
IgM_Vimentin	1	4	0.140621	0.661671
IgM_Alpha_elastin	105.5	57.75	0.616479	0.976826
IgM_Troponin_T	170.5	216.75	0.722141	0.98106
IgM_Collagen_IV_C5533	63.75	56	0.756154	0.98106
IgM_GBM_diss	83.75	69.5	0.386224	0.830061
IgM_Cardiolipin_C1649	30	29	0.992007	0.999087
IgM_Collagen_VI_C7521	60	55	0.684972	0.98106
IgM_PM_Scl_100	527	637	0.852986	0.98106
IgM_snRNP_68	96.75	88	0.80226	0.98106
IgM_CENP_B	404	251.5	0.375358	0.830061
IgM_Human_IgE	285	260.75	0.733427	0.98106
IgM_La_SS_B_Antigens_Immunovision	205.75	143.25	0.061739	0.661671
IgM_Histone_H4_1_103_aa	163.25	123.75	0.16534	0.667467
IgM_whole_mouse_IgG	134.25	96	0.268342	0.724069
IgM_Desmin	212.5	262.5	0.245254	0.696738
IgM_beta_2_GPI_non_recombinant_Human	64.5	69.75	0.684972	0.98106
IgM_Nucleosome_non_recombinant_bovine	308.75	250	0.286064	0.735592
IgM_BCOADC_E2	196	216.25	0.93613	0.999087
IgM_human_fgl2	38.5	54.75	0.295193	0.747208
IgM_B1AR	99.25	93	0.996004	0.999087
IgM_Grp78_BiP	111.5	134	0.338766	0.789643
IgM_HSP_40	88.5	205	0.0261668	0.661671
IgM_Enolase	65.25	51.75	0.157817	0.667467
IgM_ssDNA	2709.75	1344.25	0.129132	0.661671
IgM_Fib_I	305.75	266	0.564641	0.947895
IgM_Ribo_P0	285.25	309.25	0.960056	0.999087
IgM_Nucleolin	507.5	351	0.116967	0.661671
IgM_SmD3	395	384.75	0.813903	0.98106
IgG_SP_D	6035.75	5368	0.707194	0.98106
IgG_Bovin_Histone_H4_and_H2A	199.5	171.75	0.386243	0.830061
IgG_Human_core_histones	222.5	245.75	0.932148	0.999087
IgG_Human_IgG	35353	35671.2	0.956065	0.999087
IgG_HCEC_cytop	579.75	498.5	0.541182	0.932675
IgG_MDA5	-16	-117.5	0.227423	0.696738
IgG_Gliadin	3205.25	1827	0.205115	0.691122
IgG_tTG_E_coli	111.75	20	0.136884	0.661671
IgG_Myosin_Bind_Protein_C	322.5	554.75	0.181146	0.691122
IgG_Tropoelastin	405.75	385	0.806139	0.98106
IgG_Insulin	-62.5	-62.5	0.813876	0.98106
IgG_Tropomyosin	1042.75	637.75	0.201555	0.691122
IgG_Myosin_M1636	-39.5	-32	0.245187	0.696738
IgG_Jo_1	88	21.75	0.114646	0.661671
IgG_Ribo_P1	163.5	149.25	0.992008	0.999087
IgG_MPO	-5.25	-53.5	0.143608	0.661671
IgG_Scl_70_Full	195.25	123.5	0.268357	0.724069
IgG_Scl_70_trunc	264	156.25	0.0538272	0.661671
IgG_SPLUNC2	115.25	154.75	0.115792	0.661671
IgG_Sm_Antigens	325.5	351.75	0.677634	0.98106
IgG_Histone_H3_1_136_aa	774.5	854.5	0.759978	0.98106
IgG_mouse_IgM	293.75	145	0.102524	0.661671
IgG_Beta_galactosidase_2B	263.5	201.75	0.173107	0.683983
IgG_DNA_Topoisomerase_I_Scl_70_non_recombinant_bovine	141.5	50.5	0.043029	0.661671
IgG_Sm_non_recombinant_bovine	235.25	76.75	0.125377	0.661671
IgG_OGDC_E2	58.25	-15.75	0.0215127	0.661671
IgG_mouse_fgl2	101	112	0.707182	0.98106
IgG_HSP_70	337.75	170.5	0.354161	0.796866
IgG_HSP_60	1516.25	677.25	0.402933	0.83686
IgG_Collagen_III_C4407	71.5	44.25	0.122925	0.661671
IgG_Heparin	38.5	25.25	0.806135	0.98106
IgG_Ebna_peptide	56	127	0.223587	0.696738
IgG_Fib_I_S	271.5	162.75	0.825585	0.98106
IgG_PL_12	1697.75	1291	0.845138	0.98106
IgG_La_SS_B_Recombinant_human_diarect	182.25	166.75	0.696051	0.98106
IgG_Ku_p70_p80	90	33	0.0367496	0.661671
IgG_empty	-1	-0.75	1	1
IgG_Human_H1_Chromatin	395	239.5	0.32875	0.789
IgG_Human_LGALS3_Galectin_3	2.25	2	0.588292	0.967545
IgG_Human_IgA	638.75	626.75	0.505338	0.909609
IgG_kidney_endothelial_cell_lysate	1174.25	952	0.274911	0.724069
IgG_MYH6	2078	3346.75	0.354163	0.796866
IgG_Ro_SS_A_60kD_recombinant	67.75	16	0.106807	0.661671
IgG_Sp100	187.5	158.25	0.341301	0.789869
IgG_B2AR	-0.5	-0.5	0.908285	0.997573
IgG_AT1	39.5	33.5	0.786793	0.98106
IgG_ICAM_1	4.75	-24.75	0.108979	0.661671
IgG_HSP_27	120.5	153.25	0.612965	0.976826
IgG_Actin_Bovine	12.75	-5.25	0.0217903	0.661671
IgG_Actin_Rabbit	7	-24.25	0.00379203	0.661671
IgG_Aggrecan_recombinant	-7.75	-29.25	0.0328672	0.661671
IgG_PBS	-39.5	-39	0.483151	0.900398
IgG_Thyrogobulin	271	110.5	0.0895232	0.661671
IgG_BPI	45.5	16	0.136877	0.661671
IgG_SCGB1A1	13350	7914.25	0.821687	0.98106
IgG_Bovin_Histone_subclass_F1	794.75	583.25	0.571431	0.949455
IgG_Histone_H2B	498.75	494.25	0.585125	0.967248
IgG_human_IgG_F_ab_2	11916.2	5915.75	0.187773	0.691122
IgG_HCEC_memb	245.25	184.75	0.119326	0.661671
IgG_Glycyl_tRNA_Synthetase_EJ	20.75	0.5	0.237205	0.696738
IgG_Nup62	283.5	0.25	0.01736	0.661671
IgG_LCI	145.5	67.5	0.0653116	0.661671
IgG_alphaB_crystallin	145.25	128.25	0.892432	0.993636
IgG_Beta_2_Glyc_recombinant_human	73.25	43.75	0.266187	0.724069
IgG_Ox_LDL	226.5	198.5	0.2412	0.696738
IgG_Proteoglycan	-21	-21.25	0.692342	0.98106
IgG_LG3	29.75	47.25	0.233251	0.696738
IgG_Ribo_P2	171.5	93.25	0.068291	0.661671
IgG_SmD2	129.75	88.25	0.0590023	0.661671
IgG_PR3	34	36	0.564629	0.947895
IgG_snRNP_C	956	408.5	0.0467758	0.661671
IgG_snRNP_68_B_B	434.5	405.25	0.446495	0.871472
IgG_Mucarinic_Rceptor_3	15.5	-1.75	0.20689	0.691122
IgG_Bovine_Histone_H3	321.25	249.75	0.394529	0.830061
IgG_Histone_H2A_H2B_dimers	321	234	0.380776	0.830061
IgG_mouse_IgG_F_ab_2	105.75	66.5	0.437565	0.864468
IgG_human_intestinal_smooth_muscle_cell	298.75	244.25	0.153466	0.667467
IgG_Intrinsic_Factor	214	202.25	0.744768	0.98106
IgG_RNP_Sm_non_recombinant_bovine	134.75	32	0.0849063	0.661671
IgG_PDC_E2	379.5	87.5	0.0953563	0.661671
IgG_dsDNA_plasmid	135.25	153.25	0.924188	0.999087
IgG_Measles	112	103.5	0.571405	0.949455
IgG_Laminin	6	-7.25	0.598957	0.970311
IgG_Collagen_V_C3657	197.25	85.75	0.0501955	0.661671
IgG_Porcine_Myosin_Heart	166.5	121.5	0.323812	0.782956
IgG_TUBA1B_protein	-43.5	-49.5	0.127801	0.661671
IgG_Aldolase_Type_X	-72	-81.25	0.233237	0.696738
IgG_TPO	950.75	472.25	0.0631549	0.661671
IgG_SRP54	560.5	284.5	0.0895369	0.661671
IgG_PL_7	59.5	133	0.182779	0.691122
IgG_human_albumin	524.25	407.5	0.502143	0.908906
IgG_C1q_purified_non_recombinant	32.5	13	0.378002	0.830061
IgG_Human_LEDGF	1002	829.25	0.837304	0.98106
IgG_mouse_IgG_Fc	96.25	108.25	0.160805	0.667467
IgG_Troponin_I	567.5	305.75	0.833393	0.98106
IgG_beta_2_GPI_non_recombinant_Bovine	-2.75	-34	0.00961279	0.661671
IgG_Ro_SS_A_60_kD_non_recombinant_bovine	73.5	43.25	0.255565	0.71382
IgG_M2	276	50.25	0.0456792	0.661671
IgG_M2AR	-12	-6.5	0.0296955	0.661671
IgG_A1AR	-34.5	-33	0.722081	0.98106
IgG_Troponin_C	544.75	444	0.806138	0.98106
IgG_HSP_47	31.5	62.75	0.554523	0.947895
IgG_alpha_Actinin	-1	0.5	0.391584	0.830061
IgG_Alpha_KGDH	68.75	9	0.0440632	0.661671
IgG_Fib_IV	-44.75	-42.5	0.274866	0.724069
IgG_PCNA	119.25	33	0.0914401	0.661671
IgG_snRNP_A	180.75	123	0.852985	0.98106
IgG_PM_Scl_75	214.5	99.25	0.323815	0.782956
IgG_human_C1q_Abcam	10526.2	9017.25	0.072176	0.661671
IgG_whole_histones	682	484.5	0.156372	0.667467
IgG_human_nucleosome	468.25	500.25	0.470782	0.900398
IgG_human_IgG_Fc	50880.5	54411	0.121723	0.661671
IgG_HCEC_total_Triton	773.5	766.75	0.932148	0.999087
IgG_TIF1_gamma	6.75	2.25	0.627098	0.976826
IgG_gp210	392.75	242.25	0.55789	0.947895
IgG_GP2	3.75	-5	0.833389	0.98106
IgG_HSP_90	6.5	3.25	0.343783	0.789969
IgG_HMG_CoA	288.5	263	0.876617	0.986194
IgG_Collagen_I_C7774	145.5	115	0.333726	0.78925
IgG_dsDNA_genomic	638	539.25	0.623553	0.976826
IgG_PDH	177.5	84	0.0372056	0.661671
IgG_SmD1	174.75	55.25	0.10358	0.661671
IgG_SmD	322	114.75	0.388991	0.830061
IgG_Mi_2	270.75	132.75	0.440532	0.865046
IgG_Ro_SS_A_52_kDa_human_recombinant	38	25.25	0.771439	0.98106
IgG_CENP_A	185.5	78	0.0544471	0.661671
IgG_Carbonic_Anhydrase	1482.25	1286	0.756167	0.98106
IgG_Bovine_Histone_H2b_F2b	301.25	197.5	0.316496	0.776853
IgG_Recombinant_Histone_H2A_hu	411.25	545.5	0.531284	0.930465
IgG_Human_IgM	65	249	0.0532037	0.661671
IgG_HCEC_total_SDS	583.5	574.5	0.837304	0.98106
IgG_Asparaginyl_tRNA_Synthetase	67.25	88.75	0.856914	0.98106
IgG_LKM_1_hp	44.75	29.75	0.480062	0.900398
IgG_tTG_baculovirus	23	-33.5	0.166867	0.667467
IgG_Vimentin	-36.5	-44.25	0.431616	0.863362
IgG_Alpha_elastin	14.25	-1.75	0.125371	0.661671
IgG_Troponin_T	339.5	510.25	0.495783	0.908906
IgG_Collagen_IV_C5533	29	8.25	0.166858	0.667467
IgG_GBM_diss	-40.25	-33.5	0.884515	0.991636
IgG_Cardiolipin_C1649	35.5	38.25	0.655774	0.98106
IgG_Collagen_VI_C7521	-5	-6.25	0.849046	0.98106
IgG_PM_Scl_100	1807.75	666.25	0.0293585	0.661671
IgG_snRNP_68	220	89.5	0.0770664	0.661671
IgG_CENP_B	396.5	218.5	0.20691	0.691122
IgG_Human_IgE	640.5	657.5	0.896394	0.994629
IgG_La_SS_B_Antigens_Immunovision	391	414.25	0.900358	0.995617
IgG_Histone_H4_1_103_aa	589.25	458.5	0.394535	0.830061
IgG_whole_mouse_IgG	211.75	174.25	0.988012	0.999087
IgG_Desmin	-27.75	-13	0.833391	0.98106
IgG_beta_2_GPI_non_recombinant_Human	35	-1.75	0.0111043	0.661671
IgG_Nucleosome_non_recombinant_bovine	205.25	147	0.247299	0.696738
IgG_BCOADC_E2	268	89.5	0.0796108	0.661671
IgG_human_fgl2	218	198	0.281558	0.729798
IgG_B1AR	-18.25	-13.5	0.498893	0.908906
IgG_Grp78_BiP	800.5	597.25	0.821686	0.98106
IgG_HSP_40	112.5	53.5	0.431681	0.863362
IgG_Enolase	88	72.75	0.227407	0.696738
IgG_ssDNA	1435.5	1097.75	0.620016	0.976826
IgG_Fib_I	631.5	575.75	0.461583	0.890195
IgG_Ribo_P0	257	94.75	0.00704839	0.661671
IgG_Nucleolin	278.75	184.5	0.290614	0.741409
IgG_SmD3	111.5	30.75	0.0867331	0.661671

## Sheet: Skin Toxicity
Supplementary Table 7: AutoAb Distribution by Skin Toxicity Status
There were 7 patients with skin toxicity listed as one of their AEs. The distribution of each measure are compared by AE status. Both the unadjusted and adjusted p-values are reported
Measure	Skin Toxicity Median	No Skin Toxicity Median	Unadjusted P-Value	Adjusted P-Value
IgM_SP_D	417.5	483.5	0.850208	0.94637
IgM_Bovin_Histone_H4_and_H2A	466	406	0.701269	0.94637
IgM_Human_core_histones	240	177	0.92477	0.948182
IgM_Human_IgG	326	118.5	0.0336184	0.635942
IgM_HCEC_cytop	270.5	296.5	0.81338	0.94637
IgM_MDA5	31	49.5	0.679512	0.94637
IgM_Gliadin	459.5	467.5	0.749963	0.94637
IgM_tTG_E_coli	32	24	0.36338	0.856507
IgM_Myosin_Bind_Protein_C	136.5	182.5	0.906041	0.94637
IgM_Tropoelastin	959.5	812.5	0.723266	0.94637
IgM_Insulin	10.5	19	0.723242	0.94637
IgM_Tropomyosin	427.5	513.5	0.86875	0.94637
IgM_Myosin_M1636	9.5	6.5	0.6325	0.931674
IgM_Jo_1	91	85	0.366539	0.856507
IgM_Ribo_P1	241	229	0.772439	0.94637
IgM_MPO	343.5	387	0.603519	0.925834
IgM_Scl_70_Full	269.5	180.5	0.0528951	0.635942
IgM_Scl_70_trunc	263	223.5	0.442954	0.864826
IgM_SPLUNC2	68	77.5	0.995291	0.998372
IgM_Sm_Antigens	187.5	174.5	0.705646	0.94637
IgM_Histone_H3_1_136_aa	235	238.5	0.415398	0.856507
IgM_mouse_IgM	3205.5	2983.5	0.127853	0.690476
IgM_Beta_galactosidase_2B	236.5	275	0.786025	0.94637
IgM_DNA_Topoisomerase_I_Scl_70_non_recombinant_bovine	102	90.5	0.217393	0.779968
IgM_Sm_non_recombinant_bovine	519.5	425	0.402012	0.856507
IgM_OGDC_E2	83	111.5	0.822548	0.94637
IgM_mouse_fgl2	65.5	66.5	0.543261	0.90184
IgM_HSP_70	160	146.5	0.611772	0.925834
IgM_HSP_60	162	110	0.535471	0.90184
IgM_Collagen_III_C4407	89.5	68.5	0.551111	0.90184
IgM_Heparin	10.5	7.5	0.504727	0.90184
IgM_Ebna_peptide	0.5	0.5	0.745226	0.94637
IgM_Fib_I_S	127	133	0.547192	0.90184
IgM_PL_12	530.5	427.5	0.408676	0.856507
IgM_La_SS_B_Recombinant_human_diarect	126.5	162.5	0.547194	0.90184
IgM_Ku_p70_p80	55.5	49.5	0.543248	0.90184
IgM_empty	-0.5	-0.5	0.752912	0.94637
IgM_Human_H1_Chromatin	246	242	0.906041	0.94637
IgM_Human_LGALS3_Galectin_3	0	-0.5	0.44309	0.864826
IgM_Human_IgA	231.5	158	0.0848325	0.635942
IgM_kidney_endothelial_cell_lysate	434	401	0.242591	0.779968
IgM_MYH6	212.5	324	0.9154	0.94637
IgM_Ro_SS_A_60kD_recombinant	29.5	56.5	0.293472	0.812748
IgM_Sp100	143	155	0.9154	0.94637
IgM_B2AR	55	70.5	0.901365	0.94637
IgM_AT1	29.5	20	0.0880451	0.635942
IgM_ICAM_1	8	8.5	0.615809	0.925834
IgM_HSP_27	137	217	0.372846	0.856507
IgM_Actin_Bovine	15.5	18	0.781464	0.94637
IgM_Actin_Rabbit	17.5	16	0.822525	0.94637
IgM_Aggrecan_recombinant	6.5	4.5	0.478646	0.876165
IgM_PBS	2.5	3.5	0.247146	0.779968
IgM_Thyrogobulin	63	57	0.366511	0.856507
IgM_BPI	77	59.5	0.504828	0.90184
IgM_SCGB1A1	369.5	163	0.104599	0.690476
IgM_Bovin_Histone_subclass_F1	563	543	0.786025	0.94637
IgM_Histone_H2B	564.5	676	0.257165	0.779968
IgM_human_IgG_F_ab_2	84	98	0.772441	0.94637
IgM_HCEC_memb	133.5	170	0.78602	0.94637
IgM_Glycyl_tRNA_Synthetase_EJ	51	62.5	0.786015	0.94637
IgM_Nup62	70	60.5	0.632618	0.931674
IgM_LCI	48.5	81	0.535465	0.90184
IgM_alphaB_crystallin	325	472	0.257161	0.779968
IgM_Beta_2_Glyc_recombinant_human	96	124.5	0.599406	0.925834
IgM_Ox_LDL	170	60.5	0.160127	0.726436
IgM_Proteoglycan	15	19	0.799655	0.94637
IgM_LG3	335.5	210	0.267209	0.779968
IgM_Ribo_P2	13.5	15	0.864091	0.94637
IgM_SmD2	30	33	0.418747	0.856507
IgM_PR3	33.5	21.5	0.411967	0.856507
IgM_snRNP_C	361	348.5	0.795116	0.94637
IgM_snRNP_68_B_B	1170.5	1155	0.786025	0.94637
IgM_Mucarinic_Rceptor_3	66	95.5	0.749959	0.94637
IgM_Bovine_Histone_H3	1458.5	1533	0.62008	0.925834
IgM_Histone_H2A_H2B_dimers	347	478	0.464289	0.86628
IgM_mouse_IgG_F_ab_2	18.5	36.5	0.938839	0.95356
IgM_human_intestinal_smooth_muscle_cell	316	320	0.493602	0.898466
IgM_Intrinsic_Factor	81.5	97.5	0.767926	0.94637
IgM_RNP_Sm_non_recombinant_bovine	221	230.5	0.90604	0.94637
IgM_PDC_E2	65.5	102	0.864105	0.94637
IgM_dsDNA_plasmid	261	376.5	0.620077	0.925834
IgM_Measles	53.5	99	0.412021	0.856507
IgM_Laminin	18.5	11.5	0.176445	0.752214
IgM_Collagen_V_C3657	74	92.5	0.822549	0.94637
IgM_Porcine_Myosin_Heart	329.5	186	0.228603	0.779968
IgM_TUBA1B_protein	1.5	0.5	0.91534	0.94637
IgM_Aldolase_Type_X	-2.5	-1.5	0.471194	0.867426
IgM_TPO	112.5	165	0.845585	0.94637
IgM_SRP54	282	348.5	0.896696	0.94637
IgM_PL_7	154	177	1	1
IgM_human_albumin	127	57.5	0.272322	0.787788
IgM_C1q_purified_non_recombinant	214	175	0.307258	0.815998
IgM_Human_LEDGF	1017.5	393.5	0.0727964	0.635942
IgM_mouse_IgG_Fc	94.5	79	0.388875	0.856507
IgM_Troponin_I	136.5	179	0.758925	0.94637
IgM_beta_2_GPI_non_recombinant_Bovine	52.5	55.5	0.464267	0.86628
IgM_Ro_SS_A_60_kD_non_recombinant_bovine	38	32.5	0.599387	0.925834
IgM_M2	109	175	0.808802	0.94637
IgM_M2AR	5.5	5.5	0.731982	0.94637
IgM_A1AR	6	8	0.754372	0.94637
IgM_Troponin_C	96	132.5	0.405326	0.856507
IgM_HSP_47	148.5	106.5	0.277508	0.795687
IgM_alpha_Actinin	6	5.5	0.877873	0.94637
IgM_Alpha_KGDH	47.5	24	0.144875	0.690476
IgM_Fib_IV	47	21.5	0.208693	0.779968
IgM_PCNA	35.5	80	0.4256	0.856507
IgM_snRNP_A	424	398	0.467896	0.86628
IgM_PM_Scl_75	101.5	156.5	0.701268	0.94637
IgM_human_C1q_Abcam	8586.5	8298	0.887365	0.94637
IgM_whole_histones	468.5	490.5	0.86875	0.94637
IgM_human_nucleosome	145.5	66	0.516208	0.90184
IgM_human_IgG_Fc	235.5	115	0.0859066	0.635942
IgM_HCEC_total_Triton	1183.5	1159	0.641052	0.935589
IgM_TIF1_gamma	310	249	0.52004	0.90184
IgM_gp210	908.5	1212	0.817964	0.94637
IgM_GP2	20.5	27	0.683833	0.94637
IgM_HSP_90	10.5	20	0.388798	0.856507
IgM_HMG_CoA	242	217.5	0.415397	0.856507
IgM_Collagen_I_C7774	56.5	73.5	0.859463	0.94637
IgM_dsDNA_genomic	766.5	869.5	0.896697	0.94637
IgM_PDH	109	78	0.182261	0.75716
IgM_SmD1	184.5	209.5	0.938844	0.95356
IgM_SmD	240.5	314	0.53159	0.90184
IgM_Mi_2	53.5	70	0.688175	0.94637
IgM_Ro_SS_A_52_kDa_human_recombinant	31	43	0.504816	0.90184
IgM_CENP_A	235	286.5	0.457111	0.86628
IgM_Carbonic_Anhydrase	583	629.5	0.583105	0.925834
IgM_Bovine_Histone_H2b_F2b	403	515.5	0.555081	0.90375
IgM_Recombinant_Histone_H2A_hu	441.5	524.5	0.330171	0.829266
IgM_Human_IgM	25349.5	24089	0.435972	0.861311
IgM_HCEC_total_SDS	1559	1466	0.70565	0.94637
IgM_Asparaginyl_tRNA_Synthetase	114	101	0.850207	0.94637
IgM_LKM_1_hp	76	103	0.896693	0.94637
IgM_tTG_baculovirus	22.5	31.5	0.892021	0.94637
IgM_Vimentin	4.5	3.5	0.920029	0.94637
IgM_Alpha_elastin	74.5	57.5	0.94354	0.955335
IgM_Troponin_T	206	216.5	0.808803	0.94637
IgM_Collagen_IV_C5533	61.5	56	0.808796	0.94637
IgM_GBM_diss	56	71.5	0.531577	0.90184
IgM_Cardiolipin_C1649	39	27	0.516195	0.90184
IgM_Collagen_VI_C7521	71	54	0.675197	0.94637
IgM_PM_Scl_100	726.5	602.5	0.182279	0.75716
IgM_snRNP_68	93.5	87	0.620073	0.925834
IgM_CENP_B	244	260.5	0.758931	0.94637
IgM_Human_IgE	289	262	0.450001	0.86628
IgM_La_SS_B_Antigens_Immunovision	132.5	146.5	0.692534	0.94637
IgM_Histone_H4_1_103_aa	82	133	0.318577	0.820089
IgM_whole_mouse_IgG	115.5	98.5	0.679512	0.94637
IgM_Desmin	209.5	259.5	0.547192	0.90184
IgM_beta_2_GPI_non_recombinant_Human	67.5	71	0.93415	0.95356
IgM_Nucleosome_non_recombinant_bovine	354	247	0.710036	0.94637
IgM_BCOADC_E2	258	210	0.435968	0.861311
IgM_human_fgl2	45.5	55.5	0.732117	0.94637
IgM_B1AR	84	94.5	0.551124	0.90184
IgM_Grp78_BiP	102	134	0.74549	0.94637
IgM_HSP_40	328.5	179.5	0.22634	0.779968
IgM_Enolase	151.5	53	0.163657	0.726436
IgM_ssDNA	1433.5	1349	0.868751	0.94637
IgM_Fib_I	265	279	0.850209	0.94637
IgM_Ribo_P0	238.5	311	0.741028	0.94637
IgM_Nucleolin	458	343	0.859469	0.94637
IgM_SmD3	365.5	386.5	0.758931	0.94637
IgG_SP_D	9683.5	5231	0.0356428	0.635942
IgG_Bovin_Histone_H4_and_H2A	592.5	171.5	0.072797	0.635942
IgG_Human_core_histones	692.5	241	0.0869928	0.635942
IgG_Human_IgG	37929	35238	0.190142	0.770076
IgG_HCEC_cytop	606.5	496.5	0.217407	0.779968
IgG_MDA5	-124.5	-113.5	0.4325	0.861311
IgG_Gliadin	1811	2039	0.915401	0.94637
IgG_tTG_E_coli	113	19	0.0351265	0.635942
IgG_Myosin_Bind_Protein_C	1373.5	533	0.13387	0.690476
IgG_Tropoelastin	914.5	380	0.196198	0.779968
IgG_Insulin	-64	-62.5	0.641001	0.935589
IgG_Tropomyosin	648.5	640	0.850209	0.94637
IgG_Myosin_M1636	-5.5	-34.5	0.0858628	0.635942
IgG_Jo_1	58	29.5	0.607639	0.925834
IgG_Ribo_P1	252	145.5	0.120629	0.690476
IgG_MPO	-59	-47.5	0.868747	0.94637
IgG_Scl_70_Full	192.5	126.5	0.15666	0.72511
IgG_Scl_70_trunc	191	161	0.315727	0.820089
IgG_SPLUNC2	197	144.5	0.575019	0.922308
IgG_Sm_Antigens	531	341	0.333112	0.830217
IgG_Histone_H3_1_136_aa	1825.5	819	0.0388692	0.635942
IgG_mouse_IgM	182	149	0.786025	0.94637
IgG_Beta_galactosidase_2B	125.5	224	0.32145	0.820089
IgG_DNA_Topoisomerase_I_Scl_70_non_recombinant_bovine	170	53	0.0827195	0.635942
IgG_Sm_non_recombinant_bovine	229	80	0.0682066	0.635942
IgG_OGDC_E2	17.5	-12.5	0.293488	0.812748
IgG_mouse_fgl2	166.5	110	0.0880747	0.635942
IgG_HSP_70	517.5	165.5	0.23321	0.779968
IgG_HSP_60	1051.5	707	0.603522	0.925834
IgG_Collagen_III_C4407	81	44.5	0.0377629	0.635942
IgG_Heparin	37	25	0.845583	0.94637
IgG_Ebna_peptide	388	93.5	0.372846	0.856507
IgG_Fib_I_S	396.5	162.5	0.169107	0.740414
IgG_PL_12	1453.5	1296.5	0.896696	0.94637
IgG_La_SS_B_Recombinant_human_diarect	706	161.5	0.126379	0.690476
IgG_Ku_p70_p80	54.5	36.5	0.535466	0.90184
IgG_empty	-1.5	-1	0.718545	0.94637
IgG_Human_H1_Chromatin	541.5	253.5	0.126382	0.690476
IgG_Human_LGALS3_Galectin_3	0	2	0.141394	0.690476
IgG_Human_IgA	318.5	657.5	0.831749	0.94637
IgG_kidney_endothelial_cell_lysate	1246	1007.5	0.215219	0.779968
IgG_MYH6	547	3128.5	0.0747024	0.635942
IgG_Ro_SS_A_60kD_recombinant	22.5	22	0.868749	0.94637
IgG_Sp100	54.5	160	0.39214	0.856507
IgG_B2AR	15.5	-1.5	0.0746759	0.635942
IgG_AT1	53.5	33	0.0638407	0.635942
IgG_ICAM_1	-23.5	-24	0.804222	0.94637
IgG_HSP_27	359	150.5	0.0573902	0.635942
IgG_Actin_Bovine	5.5	-6	0.0699963	0.635942
IgG_Actin_Rabbit	-27.5	-19.5	0.587148	0.925834
IgG_Aggrecan_recombinant	-18	-28	0.405306	0.856507
IgG_PBS	-29.5	-40	0.0948536	0.653884
IgG_Thyrogobulin	119.5	117	0.188132	0.770076
IgG_BPI	16	17.5	0.718841	0.94637
IgG_SCGB1A1	16050.5	7529.5	0.723266	0.94637
IgG_Bovin_Histone_subclass_F1	1744.5	586	0.143302	0.690476
IgG_Histone_H2B	1028.5	489.5	0.0848376	0.635942
IgG_human_IgG_F_ab_2	9319.5	5769	0.369695	0.856507
IgG_HCEC_memb	239	185	0.527728	0.90184
IgG_Glycyl_tRNA_Synthetase_EJ	21	1	0.804232	0.94637
IgG_Nup62	7	5	0.813381	0.94637
IgG_LCI	217.5	76.5	0.144914	0.690476
IgG_alphaB_crystallin	165.5	131.5	0.692539	0.94637
IgG_Beta_2_Glyc_recombinant_human	141.5	44.5	0.342017	0.839497
IgG_Ox_LDL	230.5	199	0.163672	0.726436
IgG_Proteoglycan	14	-22	0.230884	0.779968
IgG_LG3	52.5	47	0.920082	0.94637
IgG_Ribo_P2	156.5	94	0.144915	0.690476
IgG_SmD2	144	91.5	0.233205	0.779968
IgG_PR3	80.5	33	0.345022	0.840505
IgG_snRNP_C	452	419.5	0.267211	0.779968
IgG_snRNP_68_B_B	690.5	401.5	0.130835	0.690476
IgG_Mucarinic_Rceptor_3	189.5	-1.5	0.0127529	0.635942
IgG_Bovine_Histone_H3	780	244	0.135403	0.690476
IgG_Histone_H2A_H2B_dimers	729.5	244.5	0.21088	0.779968
IgG_mouse_IgG_F_ab_2	30	85	0.457106	0.86628
IgG_human_intestinal_smooth_muscle_cell	352.5	243.5	0.0848363	0.635942
IgG_Intrinsic_Factor	293.5	204.5	0.388883	0.856507
IgG_RNP_Sm_non_recombinant_bovine	84.5	40.5	0.38564	0.856507
IgG_PDC_E2	349	81.5	0.0605553	0.635942
IgG_dsDNA_plasmid	273	152	0.304469	0.815998
IgG_Measles	249	103.5	0.0902881	0.635942
IgG_Laminin	2	-8	0.310047	0.81671
IgG_Collagen_V_C3657	280	88	0.0171123	0.635942
IgG_Porcine_Myosin_Heart	124	122	0.571013	0.92044
IgG_TUBA1B_protein	-46.5	-49	0.772402	0.94637
IgG_Aldolase_Type_X	-85	-79	0.688174	0.94637
IgG_TPO	3685.5	476	0.0411557	0.635942
IgG_SRP54	475	286	0.257164	0.779968
IgG_PL_7	92	126	0.591228	0.925834
IgG_human_albumin	526.5	405	0.293492	0.812748
IgG_C1q_purified_non_recombinant	95.5	12.5	0.00293186	0.635942
IgG_Human_LEDGF	1113	835	0.23787	0.779968
IgG_mouse_IgG_Fc	165	100.5	0.242587	0.779968
IgG_Troponin_I	768.5	305.5	0.242595	0.779968
IgG_beta_2_GPI_non_recombinant_Bovine	-13	-31	0.620063	0.925834
IgG_Ro_SS_A_60_kD_non_recombinant_bovine	175	43	0.089183	0.635942
IgG_M2	259.5	55	0.206606	0.779968
IgG_M2AR	-2	-8	0.264567	0.779968
IgG_A1AR	-34	-33	0.78144	0.94637
IgG_Troponin_C	1406	428.5	0.0621924	0.635942
IgG_HSP_47	100.5	60	0.382415	0.856507
IgG_alpha_Actinin	-5	0.5	0.995289	0.998372
IgG_Alpha_KGDH	119.5	11.5	0.0473595	0.635942
IgG_Fib_IV	-33	-43	0.611743	0.925834
IgG_PCNA	39.5	36.5	0.985874	0.995088
IgG_snRNP_A	135.5	126.5	0.850207	0.94637
IgG_PM_Scl_75	275.5	107	0.357231	0.856507
IgG_human_C1q_Abcam	10776	9060.5	0.0206983	0.635942
IgG_whole_histones	1316	496	0.200312	0.779968
IgG_human_nucleosome	760	490	0.464288	0.86628
IgG_human_IgG_Fc	60203.5	53879	0.422195	0.856507
IgG_HCEC_total_Triton	1020.5	742	0.0227247	0.635942
IgG_TIF1_gamma	11	2	0.42561	0.856507
IgG_gp210	407	259.5	0.264676	0.779968
IgG_GP2	13	-5	0.127844	0.690476
IgG_HSP_90	5	3.5	0.566956	0.918469
IgG_HMG_CoA	283.5	262.5	0.402012	0.856507
IgG_Collagen_I_C7774	235.5	115	0.144914	0.690476
IgG_dsDNA_genomic	1115	533	0.221843	0.779968
IgG_PDH	238	84	0.0473712	0.635942
IgG_SmD1	385	56	0.0160447	0.635942
IgG_SmD	322	117	0.307257	0.815998
IgG_Mi_2	224	132.5	0.457112	0.86628
IgG_Ro_SS_A_52_kDa_human_recombinant	53	23.5	0.307251	0.815998
IgG_CENP_A	150.5	79	0.140093	0.690476
IgG_Carbonic_Anhydrase	2239.5	1281	0.0605569	0.635942
IgG_Bovine_Histone_H2b_F2b	533	196	0.0346172	0.635942
IgG_Recombinant_Histone_H2A_hu	673.5	461.5	0.0447969	0.635942
IgG_Human_IgM	135	173	0.90604	0.94637
IgG_HCEC_total_SDS	981	561	0.050073	0.635942
IgG_Asparaginyl_tRNA_Synthetase	23	84.5	0.624245	0.927777
IgG_LKM_1_hp	61.5	27.5	0.124913	0.690476
IgG_tTG_baculovirus	-52	-30.5	0.327237	0.828319
IgG_Vimentin	-50	-44	0.896681	0.94637
IgG_Alpha_elastin	54.5	-1.5	0.174648	0.752214
IgG_Troponin_T	597.5	462	0.467898	0.86628
IgG_Collagen_IV_C5533	20	10	0.705638	0.94637
IgG_GBM_diss	-24	-34.5	0.527715	0.90184
IgG_Cardiolipin_C1649	127.5	33	0.0521756	0.635942
IgG_Collagen_VI_C7521	-2	-7	0.388842	0.856507
IgG_PM_Scl_100	1100.5	693	0.252244	0.779968
IgG_snRNP_68	155.5	91	0.339036	0.838533
IgG_CENP_B	306	231	0.262156	0.779968
IgG_Human_IgE	1015	638	0.0691088	0.635942
IgG_La_SS_B_Antigens_Immunovision	788.5	342	0.233209	0.779968
IgG_Histone_H4_1_103_aa	1013	449	0.0241697	0.635942
IgG_whole_mouse_IgG	155.5	176.5	0.662308	0.94637
IgG_Desmin	30.5	-15	0.290782	0.812748
IgG_beta_2_GPI_non_recombinant_Human	9	-2	0.244954	0.779968
IgG_Nucleosome_non_recombinant_bovine	269.5	149.5	0.0573902	0.635942
IgG_BCOADC_E2	110	94	0.372845	0.856507
IgG_human_fgl2	256	201	0.135398	0.690476
IgG_B1AR	18.5	-14	0.0507326	0.635942
IgG_Grp78_BiP	1175	601.5	0.153236	0.719544
IgG_HSP_40	8	84	0.122048	0.690476
IgG_Enolase	118	72.5	0.217393	0.779968
IgG_ssDNA	2167.5	1113.5	0.321455	0.820089
IgG_Fib_I	717.5	574.5	0.304467	0.815998
IgG_Ribo_P0	227.5	98.5	0.102095	0.689142
IgG_Nucleolin	314	182	0.0136287	0.635942
IgG_SmD3	75.5	32	0.115081	0.690476

## Sheet: Hepatitis
Supplementary Table 6: AutoAb Distribution by Hepatitis Status
There were 5 patients with hepatitis listed as one of their AEs. The distribution of each measure are compared by AE status. Both the unadjusted and adjusted p-values are reported
Measure	Hepatitis Median	No Hepatitis Median	Unadjusted P-Value	Adjusted P-Value
IgM_SP_D	457.5	466.5	0.750292	1
IgM_Bovin_Histone_H4_and_H2A	665	406	0.332744	1
IgM_Human_core_histones	243	177	0.608668	1
IgM_Human_IgG	83.5	123.5	0.688213	1
IgM_HCEC_cytop	270.5	296.5	0.79796	1
IgM_MDA5	51	49	0.966887	1
IgM_Gliadin	195	509	0.166447	1
IgM_tTG_E_coli	32	24	0.851802	1
IgM_Myosin_Bind_Protein_C	47.5	182.5	0.140571	1
IgM_Tropoelastin	313	826.5	0.0224234	1
IgM_Insulin	6.5	18	0.250728	1
IgM_Tropomyosin	694.5	491.5	0.608669	1
IgM_Myosin_M1636	9.5	7.5	0.911824	1
IgM_Jo_1	76.5	87.5	0.819398	1
IgM_Ribo_P1	196	230.5	0.528955	1
IgM_MPO	243.5	387.5	0.00564998	0.610198
IgM_Scl_70_Full	183	191	0.830173	1
IgM_Scl_70_trunc	420	231.5	0.519947	1
IgM_SPLUNC2	27	77.5	0.0698717	1
IgM_Sm_Antigens	134	176	0.463329	1
IgM_Histone_H3_1_136_aa	230.5	238.5	0.846395	1
IgM_mouse_IgM	2983.5	3069.5	0.414278	1
IgM_Beta_galactosidase_2B	264	262.5	0.729396	1
IgM_DNA_Topoisomerase_I_Scl_70_non_recombinant_bovine	121	91	0.766078	1
IgM_Sm_non_recombinant_bovine	410	436	0.846396	1
IgM_OGDC_E2	85	111.5	0.729389	1
IgM_mouse_fgl2	26	68	0.166433	1
IgM_HSP_70	105.5	149	0.533497	1
IgM_HSP_60	57	116	0.353879	1
IgM_Collagen_III_C4407	36.5	68.5	0.988959	1
IgM_Heparin	-0.5	8.5	0.0967308	1
IgM_Ebna_peptide	0.5	0.5	0.776436	1
IgM_Fib_I_S	96.5	134	0.379583	1
IgM_PL_12	502	427.5	0.803309	1
IgM_La_SS_B_Recombinant_human_diarect	126.5	162.5	0.781977	1
IgM_Ku_p70_p80	22	52.5	0.598996	1
IgM_empty	-1	-0.5	0.139896	1
IgM_Human_H1_Chromatin	319.5	242	0.84098	1
IgM_Human_LGALS3_Galectin_3	-1	-0.5	0.680899	1
IgM_Human_IgA	130.5	159.5	0.198138	1
IgM_kidney_endothelial_cell_lysate	395	404.5	0.879022	1
IgM_MYH6	206	324	0.336211	1
IgM_Ro_SS_A_60kD_recombinant	26.5	56.5	0.524429	1
IgM_Sp100	77.5	155	0.247924	1
IgM_B2AR	48	69.5	0.633083	1
IgM_AT1	23	21.5	0.613473	1
IgM_ICAM_1	4.5	9	0.315615	1
IgM_HSP_27	290	203.5	0.39863	1
IgM_Actin_Bovine	9.5	18	0.442455	1
IgM_Actin_Rabbit	20	16	0.442437	1
IgM_Aggrecan_recombinant	3	4.5	0.966875	1
IgM_PBS	0	3.5	0.0787124	1
IgM_Thyrogobulin	65	58.5	0.74503	1
IgM_BPI	87	59.5	0.383332	1
IgM_SCGB1A1	295.5	163	0.608669	1
IgM_Bovin_Histone_subclass_F1	1110.5	527	0.40641	1
IgM_Histone_H2B	599	681.5	1	1
IgM_human_IgG_F_ab_2	44.5	100	0.179526	1
IgM_HCEC_memb	425.5	168.5	0.28354	1
IgM_Glycyl_tRNA_Synthetase_EJ	61	62.5	0.755534	1
IgM_Nup62	21.5	69.5	0.234038	1
IgM_LCI	63	75	0.80866	1
IgM_alphaB_crystallin	189	472	0.259432	1
IgM_Beta_2_Glyc_recombinant_human	69.5	124.5	0.302597	1
IgM_Ox_LDL	79.5	60.5	0.506558	1
IgM_Proteoglycan	10.5	19	0.202972	1
IgM_LG3	46	220.5	0.102514	1
IgM_Ribo_P2	8	15	0.71382	1
IgM_SmD2	60.5	31.5	0.718999	1
IgM_PR3	15.5	25.5	0.594172	1
IgM_snRNP_C	223	355	0.450773	1
IgM_snRNP_68_B_B	1041	1166.5	0.628173	1
IgM_Mucarinic_Rceptor_3	256	94	0.519941	1
IgM_Bovine_Histone_H3	3423.5	1524.5	0.353883	1
IgM_Histone_H2A_H2B_dimers	329	478	0.857245	1
IgM_mouse_IgG_F_ab_2	12	36.5	0.245055	1
IgM_human_intestinal_smooth_muscle_cell	383	319	0.339698	1
IgM_Intrinsic_Factor	104	96.5	0.972404	1
IgM_RNP_Sm_non_recombinant_bovine	204	230.5	0.889946	1
IgM_PDC_E2	65.5	100	0.476077	1
IgM_dsDNA_plasmid	519.5	375.5	0.506572	1
IgM_Measles	154.5	93	0.239525	1
IgM_Laminin	2.5	12.5	0.103901	1
IgM_Collagen_V_C3657	74	87.5	0.814026	1
IgM_Porcine_Myosin_Heart	599	186.5	0.379575	1
IgM_TUBA1B_protein	3	1	0.652692	1
IgM_Aldolase_Type_X	-3.5	-1.5	0.873476	1
IgM_TPO	82	165	0.542633	1
IgM_SRP54	264.5	361	0.3397	1
IgM_PL_7	63	177	0.394772	1
IgM_human_albumin	23.5	63	0.357474	1
IgM_C1q_purified_non_recombinant	214	183	0.86812	1
IgM_Human_LEDGF	372.5	401	0.657918	1
IgM_mouse_IgG_Fc	41	83.5	0.247916	1
IgM_Troponin_I	136.5	179	0.98896	1
IgM_beta_2_GPI_non_recombinant_Bovine	27.5	56	0.152084	1
IgM_Ro_SS_A_60_kD_non_recombinant_bovine	20	34	0.364728	1
IgM_M2	128.5	175	0.917344	1
IgM_M2AR	3.5	5.5	0.598811	1
IgM_A1AR	6	8	0.458993	1
IgM_Troponin_C	99.5	132	0.467555	1
IgM_HSP_47	77	108.5	0.454927	1
IgM_alpha_Actinin	6	5.5	0.475446	1
IgM_Alpha_KGDH	33	24	0.972401	1
IgM_Fib_IV	12.5	24.5	0.228612	1
IgM_PCNA	27.5	80	0.207954	1
IgM_snRNP_A	534	398	0.819402	1
IgM_PM_Scl_75	135	155.5	0.561131	1
IgM_human_C1q_Abcam	8863	8298	0.43028	1
IgM_whole_histones	953	468.5	0.430277	1
IgM_human_nucleosome	159.5	65	0.160167	1
IgM_human_IgG_Fc	39.5	122	0.515465	1
IgM_HCEC_total_Triton	1242.5	1159	0.911857	1
IgM_TIF1_gamma	238	249	0.729395	1
IgM_gp210	832.5	1222.5	0.350302	1
IgM_GP2	14.5	27	0.299342	1
IgM_HSP_90	2.5	20	0.0607546	1
IgM_HMG_CoA	234	217.5	0.497757	1
IgM_Collagen_I_C7774	67	71	1	1
IgM_dsDNA_genomic	1745	862	0.305863	1
IgM_PDH	53.5	80	0.51993	1
IgM_SmD1	184.5	208	0.766083	1
IgM_SmD	314	301	0.698428	1
IgM_Mi_2	71.5	61	0.454917	1
IgM_Ro_SS_A_52_kDa_human_recombinant	236	41.5	0.745034	1
IgM_CENP_A	240.5	286	0.739819	1
IgM_Carbonic_Anhydrase	525	629.5	0.292972	1
IgM_Bovine_Histone_H2b_F2b	939.5	449	0.398634	1
IgM_Recombinant_Histone_H2A_hu	463	524.5	0.955861	1
IgM_Human_IgM	24591	24135	0.608671	1
IgM_HCEC_total_SDS	1288.5	1468	0.846396	1
IgM_Asparaginyl_tRNA_Synthetase	64	101.5	0.579927	1
IgM_LKM_1_hp	74	102	0.642966	1
IgM_tTG_baculovirus	24.5	31.5	0.88994	1
IgM_Vimentin	5	3.5	0.693115	1
IgM_Alpha_elastin	182	58	0.724199	1
IgM_Troponin_T	220.5	214.5	0.667956	1
IgM_Collagen_IV_C5533	39	56.5	0.703544	1
IgM_GBM_diss	61.5	71.5	0.542618	1
IgM_Cardiolipin_C1649	38	29	0.515443	1
IgM_Collagen_VI_C7521	26.5	56	0.286657	1
IgM_PM_Scl_100	589.5	635	0.506574	1
IgM_snRNP_68	136.5	87	0.228648	1
IgM_CENP_B	341.5	254	0.65792	1
IgM_Human_IgE	214.5	266.5	0.879022	1
IgM_La_SS_B_Antigens_Immunovision	113	146.5	0.755541	1
IgM_Histone_H4_1_103_aa	148	127.5	0.402506	1
IgM_whole_mouse_IgG	73.5	104	0.379571	1
IgM_Desmin	181	259.5	0.225988	1
IgM_beta_2_GPI_non_recombinant_Human	42	71	0.212997	1
IgM_Nucleosome_non_recombinant_bovine	521.5	253	0.524441	1
IgM_BCOADC_E2	120	214	0.57993	1
IgM_human_fgl2	36.5	55.5	0.265306	1
IgM_B1AR	80.5	93	0.60383	1
IgM_Grp78_BiP	58	134	0.383349	1
IgM_HSP_40	336	183.5	0.966888	1
IgM_Enolase	59	53	0.510985	1
IgM_ssDNA	2714	1349	0.43028	1
IgM_Fib_I	147	279	0.234051	1
IgM_Ribo_P0	237.5	311	0.73982	1
IgM_Nucleolin	248.5	398	0.792622	1
IgM_SmD3	309.5	386.5	0.463335	1
IgG_SP_D	6416.5	5336.5	0.846396	1
IgG_Bovin_Histone_H4_and_H2A	102	174.5	0.608669	1
IgG_Human_core_histones	129.5	244	0.361111	1
IgG_Human_IgG	35989.5	35238	0.977922	1
IgG_HCEC_cytop	328	514	0.0698819	1
IgG_MDA5	-111.5	-115.5	0.589439	1
IgG_Gliadin	679	2042.5	0.0392344	1
IgG_tTG_E_coli	86	20	0.506572	1
IgG_Myosin_Bind_Protein_C	1032	527	0.438413	1
IgG_Tropoelastin	329	390	0.570496	1
IgG_Insulin	-59.5	-62.5	0.87355	1
IgG_Tropomyosin	1281.5	605.5	0.0494299	1
IgG_Myosin_M1636	-33.5	-34	0.983438	1
IgG_Jo_1	10.5	36	0.480376	1
IgG_Ribo_P1	43	154.5	0.0354437	1
IgG_MPO	11	-53	0.13326	1
IgG_Scl_70_Full	80	139	0.325885	1
IgG_Scl_70_trunc	134	168	0.489028	1
IgG_SPLUNC2	88.5	154	0.0113324	0.734342
IgG_Sm_Antigens	198	371	0.0788658	1
IgG_Histone_H3_1_136_aa	906	847	0.868122	1
IgG_mouse_IgM	64	152.5	0.0940724	1
IgG_Beta_galactosidase_2B	28	224	0.095438	1
IgG_DNA_Topoisomerase_I_Scl_70_non_recombinant_bovine	17	57.5	0.242298	1
IgG_Sm_non_recombinant_bovine	35	89	0.703554	1
IgG_OGDC_E2	18.5	-12.5	0.179528	1
IgG_mouse_fgl2	64.5	111.5	0.184041	1
IgG_HSP_70	60	171.5	0.48038	1
IgG_HSP_60	294	710	0.570497	1
IgG_Collagen_III_C4407	48	47.5	0.928333	1
IgG_Heparin	-31	25.5	0.387129	1
IgG_Ebna_peptide	15.5	129	0.302601	1
IgG_Fib_I_S	359	163	0.781979	1
IgG_PL_12	1703.5	1285.5	0.739821	1
IgG_La_SS_B_Recombinant_human_diarect	774.5	165	0.203009	1
IgG_Ku_p70_p80	78.5	39	0.589433	1
IgG_empty	-2	-0.5	0.603431	1
IgG_Human_H1_Chromatin	190.5	260	0.538058	1
IgG_Human_LGALS3_Galectin_3	0.5	2	0.322125	1
IgG_Human_IgA	252.5	657.5	0.353882	1
IgG_kidney_endothelial_cell_lysate	955	1027	0.67806	1
IgG_MYH6	547	3128.5	0.170728	1
IgG_Ro_SS_A_60kD_recombinant	16.5	22.5	0.642972	1
IgG_Sp100	223.5	156.5	0.889947	1
IgG_B2AR	11	-1	0.667932	1
IgG_AT1	27	35	0.476045	1
IgG_ICAM_1	-12	-24	0.688195	1
IgG_HSP_27	249.5	152	0.65792	1
IgG_Actin_Bovine	-0.5	-4	0.471782	1
IgG_Actin_Rabbit	-19	-21	0.98344	1
IgG_Aggrecan_recombinant	-18	-28.5	0.406381	1
IgG_PBS	-21.5	-40	0.0812198	1
IgG_Thyrogobulin	99.5	117	0.862674	1
IgG_BPI	71.5	16	0.0982148	1
IgG_SCGB1A1	29182.5	7529.5	0.228658	1
IgG_Bovin_Histone_subclass_F1	347	639	0.67806	1
IgG_Histone_H2B	335.5	497.5	0.917345	1
IgG_human_IgG_F_ab_2	4437	7535	0.383353	1
IgG_HCEC_memb	162.5	188.5	0.170725	1
IgG_Glycyl_tRNA_Synthetase_EJ	-13	1.5	0.724198	1
IgG_Nup62	21	5	1	1
IgG_LCI	64.5	91.5	0.678053	1
IgG_alphaB_crystallin	42	134	0.0553078	1
IgG_Beta_2_Glyc_recombinant_human	18.5	45	0.35387	1
IgG_Ox_LDL	232.5	201	0.438399	1
IgG_Proteoglycan	-36.5	-20	0.379567	1
IgG_LG3	31	47.5	0.198134	1
IgG_Ribo_P2	156.5	96	0.708696	1
IgG_SmD2	85	93	1	1
IgG_PR3	20.5	35	0.519936	1
IgG_snRNP_C	1033	410.5	0.0366715	1
IgG_snRNP_68_B_B	343	411.5	0.792624	1
IgG_Mucarinic_Rceptor_3	9.5	0.5	0.662918	1
IgG_Bovine_Histone_H3	172	256	0.961373	1
IgG_Histone_H2A_H2B_dimers	187.5	255.5	0.933833	1
IgG_mouse_IgG_F_ab_2	32	68.5	0.944841	1
IgG_human_intestinal_smooth_muscle_cell	245	249.5	0.688215	1
IgG_Intrinsic_Factor	215	204.5	0.633089	1
IgG_RNP_Sm_non_recombinant_bovine	49	41	0.678055	1
IgG_PDC_E2	81.5	100.5	0.846395	1
IgG_dsDNA_plasmid	222.5	152	1	1
IgG_Measles	84	108.5	0.972403	1
IgG_Laminin	-8	-6.5	0.819396	1
IgG_Collagen_V_C3657	157	91	0.286664	1
IgG_Porcine_Myosin_Heart	124	122	0.851816	1
IgG_TUBA1B_protein	-52	-49	0.402424	1
IgG_Aldolase_Type_X	-74	-80	0.497736	1
IgG_TPO	430.5	540	0.966888	1
IgG_SRP54	577	286	0.406409	1
IgG_PL_7	119.5	116	0.647936	1
IgG_human_albumin	618	405	0.533502	1
IgG_C1q_purified_non_recombinant	1	16	0.233992	1
IgG_Human_LEDGF	1079	873	0.868121	1
IgG_mouse_IgG_Fc	144	103	0.703554	1
IgG_Troponin_I	260	317.5	0.771373	1
IgG_beta_2_GPI_non_recombinant_Bovine	-38	-30.5	0.745039	1
IgG_Ro_SS_A_60_kD_non_recombinant_bovine	6.5	47.5	0.30259	1
IgG_M2	140.5	59	0.771373	1
IgG_M2AR	-12	-7	0.350192	1
IgG_A1AR	-38	-33	0.212898	1
IgG_Troponin_C	233	482	0.268307	1
IgG_HSP_47	-8	66.5	0.0104702	0.734342
IgG_alpha_Actinin	10	0.5	0.236608	1
IgG_Alpha_KGDH	0	12.5	0.628153	1
IgG_Fib_IV	-43.5	-43	0.538022	1
IgG_PCNA	19.5	37.5	0.792621	1
IgG_snRNP_A	63	135	0.889946	1
IgG_PM_Scl_75	90	121.5	0.95035	1
IgG_human_C1q_Abcam	10201	9246	0.797961	1
IgG_whole_histones	572.5	501.5	0.911856	1
IgG_human_nucleosome	431	497	0.325885	1
IgG_human_IgG_Fc	48913	54637.5	0.657921	1
IgG_HCEC_total_Triton	617	770	0.667959	1
IgG_TIF1_gamma	35.5	2	0.339696	1
IgG_gp210	22.5	293	0.454942	1
IgG_GP2	8.5	-5	0.734597	1
IgG_HSP_90	1.5	4	0.608619	1
IgG_HMG_CoA	274	262.5	0.922838	1
IgG_Collagen_I_C7774	115	118	0.506566	1
IgG_dsDNA_genomic	489.5	560	0.76081	1
IgG_PDH	76.5	86.5	0.708698	1
IgG_SmD1	56	87	0.781976	1
IgG_SmD	95.5	143.5	0.819402	1
IgG_Mi_2	327.5	133	0.228653	1
IgG_Ro_SS_A_52_kDa_human_recombinant	283	23.5	0.0954326	1
IgG_CENP_A	75.5	91.5	0.329293	1
IgG_Carbonic_Anhydrase	1447.5	1263	0.28667	1
IgG_Bovine_Histone_H2b_F2b	251	202	0.336206	1
IgG_Recombinant_Histone_H2A_hu	631	462.5	0.186354	1
IgG_Human_IgM	66	236	0.250763	1
IgG_HCEC_total_SDS	410	588	0.312444	1
IgG_Asparaginyl_tRNA_Synthetase	28	93	0.168571	1
IgG_LKM_1_hp	10	33	0.0607948	1
IgG_tTG_baculovirus	8.5	-32.5	0.551838	1
IgG_Vimentin	-42.5	-44.5	0.584622	1
IgG_Alpha_elastin	-22.5	1	0.0776835	1
IgG_Troponin_T	346	489.5	0.792623	1
IgG_Collagen_IV_C5533	17.5	10	0.928331	1
IgG_GBM_diss	-153.5	-33	0.00299581	0.485322
IgG_Cardiolipin_C1649	36	38	0.647934	1
IgG_Collagen_VI_C7521	-13	-5.5	0.150096	1
IgG_PM_Scl_100	651.5	697.5	0.760811	1
IgG_snRNP_68	262.5	93.5	0.158129	1
IgG_CENP_B	2029	223	0.0021275	0.485322
IgG_Human_IgE	695	655.5	0.814029	1
IgG_La_SS_B_Antigens_Immunovision	1133.5	394.5	0.368432	1
IgG_Histone_H4_1_103_aa	471.5	460.5	0.708701	1
IgG_whole_mouse_IgG	547.5	173	0.195737	1
IgG_Desmin	-34.5	-14	0.98344	1
IgG_beta_2_GPI_non_recombinant_Human	0.5	-1	0.977921	1
IgG_Nucleosome_non_recombinant_bovine	216.5	160	0.59902	1
IgG_BCOADC_E2	244	90	0.657916	1
IgG_human_fgl2	218.5	201	0.944841	1
IgG_B1AR	-1.5	-13.5	0.879005	1
IgG_Grp78_BiP	811.5	601.5	0.398635	1
IgG_HSP_40	0.5	84.5	0.0527206	1
IgG_Enolase	126.5	73.5	0.98896	1
IgG_ssDNA	1178.5	1113.5	0.933834	1
IgG_Fib_I	548.5	612	0.98896	1
IgG_Ribo_P0	203.5	104.5	0.186346	1
IgG_Nucleolin	277.5	187	0.245103	1
IgG_SmD3	51.5	31.5	0.394773	1
